# Supplementary material for: Dietary pattern and its association with iodine deficiency among school children in southwest Ethiopia; A cross-sectional study
Source: PLoS One. 2019 Aug 13;14(8):e0221106. doi: 10.1371/journal.pone.0221106 (PMC6692009; doi:10.1371/journal.pone.0221106)
Supplement: S1 Dataset — (CSV) [file pone.0221106.s003.csv]

ID	GlobalRecordId	RECSTATUS	Questionnairecode	Woreda	WoredaCode	Kebeleaddress	school_code	Urineiodinelevel	Attitudeofthearea	whatisyourage	whatisyourreligion	whatisyourethnicity	maritalstatus	Educationallevel	canyourhusbandreadwndwrite	husband_education	whatisyouroccupation	husband_occupation	Familymonthlyincome	familysize	floor_cement	Q202	private_latrine	kitchen_separated	bike	motorbike	Q2053	car	Q206	cow_ox	mule_horse	goat	sheep	hen	bee	saving_account	electricity	watch	radio	television	cellphone	telephone	refrigerator	table_chair	Bed	electric_oven	lamp_fanos	Gold	silver
1	1.0	1	3152	3=debrew	3	2=rural	2	420	2	41	1=orthod	1=Bench	1=marrie	2=primar	1=yes	2=primar	2=farmer	1=farmer	1900	5	1	1	1	1	0	0	0	0	1	1	1	0	0	0	0	0	0	0	1	0	0	0	0	1	1	0	1	1	1
2		1	1120	1=mizan	1	1=urban	1	73.97	1	37	3=protes	2=Amhara	1=marrie	4=second	1=yes	3=primar	1=Housew	4=privat	1600	3	0	0	0	0	0	0	0	0	0	0	0	0	0	0	0	0	1	1	0	0	1	1	0	0	1	1	0	0	0
16	0596b650	1	2057	2=sheko	2	1=urban	1	18.77	2	43	1=orthod	2=Amhara	1=marrie	0.0	2=no		2=farmer	1=farmer	430	5	0	1	1	1	0	0	0	0	1	0	0	0	1	1	1	0	1	0	0	0	0	0	0	1	1	0	1	0	0
18		1	1209	1=mizan	1	1=urban	1	63.4	1	40	3=protes	1=Bench	4=widowe	0.0	2=no		1=Housew	1=farmer	2300	10	0	0	0	1	1	0	0	0	1	1	1	1	0	0	0	1	1	0	1	1	1	0	0	1	1	0	0	0	0
75	1.206908	1	1007	1=mizan	1	1=urban	1	380.27	1	36	1=orthod	2=Amhara	1=marrie	4=second	1=yes	4=second	1=Housew	1=farmer	1600	5	1	1	1	1	1	1	0	0	1	0	0	0	0	1	0	1	1	1	0	1	1	0	1	1	1	1	0	1	0
83		1	1064	1=mizan	1	1=urban	1	10.24	1	41	3=protes	6=other	1=marrie	0.0	1=yes	4=second	6=privat	3=gov't	4000	5	0	1	1	1	0	0	0	0	0	0	0	0	0	1	0	1	1	0	1	1	1	0	1	1	1	1	0	0	0
88	1.0	1	3086	3=debrew	3	2=rural	1	91.23	2	38	1=orthod	2=Amhara	1=marrie	2=primar	1=yes	3=primar	2=farmer	1=farmer	700	4	0	1	1	1	0	0	0	0	1	1	0	0	0	1	0	1	0	0	0	0	1	0	0	1	1	0	1	1	1
93	29f81b13	1	2131	2=sheko	2	1=urban	1	35.44	2	40	3=protes	6=other	2=single	2=primar	1=yes	3=primar	3=mercha	2=mercha	1200	5	0	1	1	1	0	0	0	0	0	0	0	0	0	0	0	0	0	0	1	0	1	0	0	1	1	0	0	0	1
104	1.0	1	3005	3=debrew	3	1=urban	1	153.9	2	35	3=protes	1=Bench	1=marrie	0.0	1=yes	3=primar	1=Housew	1=farmer	1000	8	0	1	1	1	0	0	0	0	1	1	0	0	1	1	0	0	1	1	0	0	0	0	1	1	0	0	0	0	0
120		1	1095	1=mizan	1	1=urban	1	63.4	1	36	1=orthod	2=Amhara	1=marrie	3=primar	1=yes	5=higher	5=privat	4=privat	3800	6	0	1	1	1	0	0	0	0	0	0	0	0	0	0	0	1	1	0	1	1	1	0	1	1	1	0	0	1	1
121	1.0	1	3097	3=debrew	3	1=urban	2	267.11	2	40	3=protes	1=Bench	1=marrie	0.0	3=don't		2=farmer	1=farmer	300	5	0	1	1	1	0	0	0	1	0	0	0	1	0	0	1	1	0	0	0	0	1	0	0	1	1	0	0	1	0
123	33ce011d	1	2093	2=sheko	2	1=urban	1	8.85	2	41	2=muslim	6=other	2=single	2=primar	3=don't		3=mercha	2=mercha	1000	5	1	1	1	1	0	0	0	0	0	1	0	0	1	1	0	1	1	0	1	1	1	0	1	1	1	0	1	1	1
124	341a1e42	1	2048	2=sheko	2	1=urban	1	280.73	2	36	3=protes	3=Sheko	1=marrie	0.0	2=no		2=farmer	1=farmer	340	4	0	1	1	1	0	0	0	0	0	0	1	0	1	1	0	0	1	0	0	0	0	0	0	1	1	0	1	0	0
128	3620b132	1	2120	2=sheko	2	1=urban	1	36.1	2	42	3=protes		2=single	2=primar	1=yes	2=primar	6=privat	2=mercha	750	5	0	1	1	1	0	0	0	0	0	1	0	1	1	1	0	0	0	0	0	1	1	0	0	1	1	0	1	0	1
144	1.0	1	3072	3=debrew	3	1=urban	2	111	2	44	3=protes	1=Bench	1=marrie	0.0	2=no		2=farmer	1=farmer	950	5	0	1	1	1	0	0	0	0	0	0	0	0	1	1	0	0	0	0	0	0	0	0	0	1	0	0	1	0	0
158	1.0	1	3040	3=debrew	3	1=urban	2	6.4	2	41	3=protes	1=Bench	1=marrie	0.0	1=yes	3=primar	2=farmer	1=farmer	1300	4	0	1	1	1	0	0	0	0	0	1	0	0	0	1	1	0	0	0	1	0	1	0	0	1	0	0	0	1	1
174	1.0	1	2197	2=sheko	2	2=rural	1	9.77	2	43	3=protes	3=Sheko	1=marrie	0.0	2=no		2=farmer	1=farmer	490	6	0	1	1	1	0	0	0	0	1	1	0	1	1	1	0	0	0	0	1	0	1	0	0	1	1	0	1	0	0
176	545247fd	1	2090	2=sheko	2	1=urban	1	33.69	2	41	1=orthod	2=Amhara	1=marrie	2=primar	1=yes	1=nonfor	1=Housew	2=mercha	2000	3	1	1	1	1	0	0	0	0	0	1	0	0	1	1	0	1	1	0	1	1	1	0	1	1	1	0	1	1	1
188	58c84c49	1	2060	2=sheko	2	1=urban	1	32.22	2	35	3=protes	3=Sheko	1=marrie	0.0	2=no		2=farmer	1=farmer	420	5	1	1	1	1	0	0	0	0	1	0	0	1	1	1	0	0	1	0	0	0	0	0	0	1	1	0	1	0	0
213	5d800083	1	2080	2=sheko	2	1=urban	1		2	40		2=Amhara	1=marrie	2=primar	1=yes	3=primar	3=mercha	3=gov't	500	5	1	1	1	1	0	0	0	0	0	0	0	0	0	1	0	1	1	0	1	1	1	0	0	1	1	0	0	0	1
227		1	1149	1=mizan	1	1=urban	2	301.4	1	40	2=muslim	2=Amhara	3=divorc	3=primar	3=don't			7=other	500	3	0	0	0	0	0	0	0	0	0	0	0	0	0	0	0	0	0	0	0	0	0	0	0	1	1	0	0	0	0
234	1.0	1	3136	3=debrew	3	2=rural	1	36.74	2	39	3=protes	1=Bench	1=marrie	2=primar	1=yes	1=nonfor	2=farmer	1=farmer	1200	4	1	1	1	1	0	0	1	0	1	1	1	0	0	0	1	1	0	0	1	0	0	0	0	1	1	0	1	1	1
235	678ac06a	1	2012	2=sheko	2	2=rural	1	173.59	2	39	3=protes	3=Sheko	1=marrie	0.0	1=yes	3=primar	1=Housew	1=farmer	470	8	0	1	1	1	0	0	0	0	1	1	0	0	1	1	1	1	0	0	0	0	0	0	0	1	1	0	1	0	0
241		1	1108	1=mizan	1	1=urban	1	137.46	1	40	1=orthod	6=other	1=marrie	3=primar	2=no		1=Housew	2=mercha	5000	7	1	1	1	1	0	0	0	0	0	1	0	0	0	1	0	1	1	0	0	1	1	0	0	0	1	0	0	1	1
244	6b4f6736	1	2104	2=sheko	2	1=urban	1	19.33	2	38	1=orthod	3=Sheko	1=marrie	3=primar	1=yes	4=second	3=mercha	5=privat	1000	5	1	1	1	1	0	0	0	0	1	0	0	1	1	1	0	1	1	0	1	1	1	0	0	1	1	0	0	0	0
259		1	1024	1=mizan	1	1=urban	1	119.9	1	41	1=orthod	2=Amhara	1=marrie	4=second	1=yes	4=second	1=Housew	5=privat	2000	6	1	1	1	1	0	0	0	0	0	0	0	0	1	1	0	1	1	0	1	1	1	0	1	1	1	1	0	1	1
267	6.107387	1	1054	1=mizan	1	1=urban	1	360.56	1	38	3=protes	5=Keffa	1=marrie	4=second	2=no	1=nonfor	3=mercha	7=other	3000	8	0	1	1	1	0	0	0	0	0	0	0	0	0	0	0	1	1	0	0	0	1	0	0	1	1	0	0	0	0
270	1.0	1	3177	3=debrew	3	2=rural	1	103.5	2	35	3=protes	1=Bench	1=marrie	3=primar	2=no		2=farmer	1=farmer	750	7	0	1	1	1	0	0	0	0	1	1	0	1	0	1	1	1	0	0	1	0	0	0	0	1	1	0	0	0	0
280	74851c01	1	2053	2=sheko	2	1=urban	2	4.44	2	51	1=orthod	1=Bench	1=marrie	2=primar	1=yes	3=primar	1=Housew	2=mercha	900	5	0	1	1	1	0	0	0	0	1	1	0	1	1	1	0	1	1	0	1	1	1	0	0	1	1	0	1	1	1
282	758cd7b1	1	2158	2=sheko	2	1=urban	1	8.96	2	43	3=protes	3=Sheko	1=marrie	0.0	2=no	2=primar	1=Housew	1=farmer	700	7	0	0	1	1	0	0	0	0	1	1	1	1	1	1	0	1	1	1	0	1	0	0	1	0	0	0	0	0	0
289	75cda84e	1	2005	2=sheko	2	2=rural	1	58.9	2	40	3=protes	3=Sheko	1=marrie	0.0	1=yes	3=primar	2=farmer	1=farmer	950	5	0	1	1	1	0	0	0	0	1	1	0	0	1	1	0	1	0	0	1	0	1	0	0	1	1	0	1	0	0
321	7b7051fd	1	2072	2=sheko	2	1=urban	1	19.36	2	42	2=muslim	2=Amhara	1=marrie	0.0	2=no		1=Housew	1=farmer	490	4	0	1	1	1	0	0	0	0	1	0	0	1	1	1	0	0	1	0	0	0	0	0	0	0	1	0	1	0	0
330	1.0	1	3191	3=debrew	3	2=rural	1	41.56	2	35	3=protes	1=Bench	1=marrie	3=primar	1=yes	3=primar	2=farmer	1=farmer	750	6	0	1	1	1	0	0	0	0	1	1	0	1	1	1	1	1	0	0	0	0	0	0	0	1	1	0	0	1	1
337	1.0	1	3004	3=debrew	3	1=urban	1	55.42	2	41	3=protes	1=Bench	1=marrie	0.0	2=no		2=farmer	1=farmer	1200	7	1	1	1	1	0	0	0	0	1	1	1	0	0	0	1	1	1	1	1	1	0	0	0	1	1	0	0	1	1
345		1	1148	1=mizan	1	1=urban	1	39.4	1	38	3=protes	1=Bench	1=marrie	0.0	1=yes	3=primar	1=Housew	2=mercha	1000	4	0	1	1	1	1	0	0	0	0	1	0	0	0	1	0	1	1	0	1	0	1	1	0	1	1	1	0	0	1
359	1.0	1	3224	3=debrew	3	2=rural	1	93.52	2	38	3=protes	1=Bench	1=marrie	0.0	2=no		2=farmer	1=farmer	2000	6	0	1	1	1	0	0	0	0	1	1	1	0	0	1	0	1	0	1	0	0	1	0	0	1	1	0	1	0	0
360	8ba0c605	1	2130	2=sheko	2	1=urban	1	23.87	2	40	2=muslim	2=Amhara	1=marrie	2=primar	2=no	1=nonfor	3=mercha	1=farmer	750	5	1	1	1	1	0	0	0	0	0	1	0	0	1	1	0	1	1	0	1	1	1	0	1	1	1	0	1	1	1
379		1	1071	1=mizan	1	1=urban	1	19.28	1	40	1=orthod	2=Amhara	1=marrie	0.0	1=yes	4=second	1=Housew	5=privat	1000	5	1	1	1	1	0	0	0	0	0	0	0	0	0	0	0	0	0	0	0	0	0	0	0	0	0	0	0	0	0
387		1	1053	1=mizan	1	1=urban	1	65.3	1	41	1=orthod	2=Amhara	1=marrie	3=primar	2=no	1=nonfor	3=mercha	5=privat	500	3	0	1	0	0	0	0	0	0	0	0	0	0	0	1	0	0	1	0	1	1	1	0	0	1	1	0	0	0	0
388	1.0	1	3058	3=debrew	3	1=urban	1	35.48	2	35	3=protes	1=Bench	1=marrie	1=nonfor	1=yes	3=primar	1=Housew	2=mercha	2000	8	1	1	1	1	0	0	0	0	0	0	0	1	1	1	0	1	1	1	1	1	1	0	0	1	1	0	1	1	1
389	95759102	1	2146	2=sheko	2	2=rural	1	19.33	2	41	4=other	1=Bench	1=marrie	4=second	1=yes	4=second	6=privat	5=privat	890	7	1	1	1	1	0	1	0	0	1	1	0	1	1	1	0	1	1	0	1	1	1	0	1	1	1	1	1	1	1
398		1	1164	1=mizan	1	1=urban	1	134.21	1	38	1=orthod	1=Bench	1=marrie	0.0	3=don't		2=farmer	1=farmer	500	3	0	1	0	0	0	0	0	0	0	1	0	0	0	1	0	0	1	0	1	0	1	0	0	1	1	0	0	0	0
414	1.0	1	3092	3=debrew	3	1=urban	1	25.08	2	39	3=protes	1=Bench	1=marrie	1=nonfor	2=no		2=farmer	1=farmer	1400	7	1	1	1	1	1	0	0	0	1	1	0	0	0	1	0	1	1	1	1	0	0	0	0	1	0	0	0	0	0
424	1.0	1	2195	2=sheko	2	2=rural	1	124.9	2	35	3=protes	3=Sheko	1=marrie	0.0	2=no		2=farmer	1=farmer	640	5	1	1	1	1	0	0	0	0	1	1	0	1	1	1	1	1	0	0	1	0	1	0	0	1	1	0	1	0	0
458	1.0	1	3081	3=debrew	3	1=urban	2	251.13	2	40	1=orthod	2=Amhara	1=marrie	3=primar	1=yes	5=higher	3=mercha	7=other	400	5	0	1	1	1	0	0	0	0	0	1	0	0	0	1	0	1	1	0	0	0	0	0	0	1	1	0	0	0	0
469	a82b3435	1	2044	2=sheko	2	1=urban	1	39.7	2	45	3=protes	3=Sheko	1=marrie	0.0	2=no		2=farmer	1=farmer	490	6	0	1	1	1	0	0	0	0	1	0	0	1	1	1	0	0	1	0	0	0	0	0	0	1	1	0	1	0	0
508		1	1005	1=mizan	1	1=urban	1	221.42	1	40	1=orthod	1=Bench	2=single	5=higher	3=don't		4=govern		5000	5	1	1	1	1	0	0	0	0	1	0	0	0	0	0	0	1	1	0	1	1	1	1	1	1	1	1	1	1	1
510	b4594e18	1	2134	2=sheko	2	1=urban	1	31.87	2	51	1=orthod	3=Sheko	1=marrie	2=primar	3=don't	3=primar	6=privat		750	3	1	1	1	1	0	0	0	0	0	0	0	0	0	1	0	1	1	0	1	0	1	0	0	1	1	0	0	0	0
513	1.0	1	3015	3=debrew	3	2=rural	1	170.75	2	41	3=protes	1=Bench	1=marrie	0.0	1=yes	3=primar	2=farmer	1=farmer	1500	6	0	1	1	1	0	0	0	0	1	1	0	0	1	1	0	1	0	0	0	0	1	0	0	1	1	0	0	1	0
524	1.0	1	3035	3=debrew	3	1=urban	1	102.94	2	40	1=orthod	2=Amhara	1=marrie	4=second	1=yes	3=primar	3=mercha	2=mercha	1500	4	0	1	1	1	0	0	0	0	0	1	0	0	1	1	0	0	1	0	1	0	1	0	0	1	1	0	0	0	1
540	c1975135	1	2137	2=sheko	2	1=urban	1	70.59	2	41	3=protes	2=Amhara	1=marrie	2=primar	1=yes	2=primar	3=mercha	2=mercha	750	7	1	1	1	1	0	0	0	0	0	1	0	0	1	1	0	1	1	0	1	1	1	0	1	1	1	0	1	1	1
548	c78b1cc5	1	2148	2=sheko	2	1=urban	1	257.56	2	42	2=muslim	5=Keffa	1=marrie	3=primar	1=yes	2=primar	2=farmer	2=mercha	500	7	0	1	1	1	0	0	0	0	1	0	0	0	0	1	0	1	0	1	1	1	1	0	1	1	1	1	0	0	0
552	1.0	1	3028	3=debrew	3	1=urban	1	117.58	2	40	1=orthod	2=Amhara	1=marrie	4=second	1=yes	4=second	4=govern	3=gov't	2000	5	0	1	1	1	0	0	0	0	0	0	0	0	0	0	0	1	1	1	1	1	1	0	0	1	1	0	1	1	1
560	cf3d3b72	1	2096	2=sheko	2	1=urban	2	383.75	2	39	3=protes	6=other	2=single	0.0	1=yes	4=second	8=other	2=mercha	750	4	1	1	1	1	0	0	0	0	0	1	0	1	0	1	0	1	1	0	1	1	1	1	1	1	1	0	1	1	1
564		1	1106	1=mizan	1	1=urban	1	116.73	1	37	1=orthod	5=Keffa	1=marrie	0.0	1=yes	2=primar	6=privat	7=other	2000	3	0	1	1	1	0	0	0	0	0	0	0	0	0	0	0	1	1	0	1	1	1	0	0	1	1	1	0	1	1
572		1	1090	1=mizan	1	1=urban	1	75.66	1	41	1=orthod	6=other	1=marrie	2=primar	1=yes	5=higher	5=privat	7=other	1000	7	0	1	1	1	0	0	0	0	1	1	1	1	0	0	0	1	1	0	0	1	1	1	0	1	1	0	0	1	0
634		1	1077	1=mizan	1	1=urban	1	4.66	1	37	1=orthod	2=Amhara	1=marrie	3=primar	1=yes	4=second	6=privat	7=other	1000	4	1	1	1	1	0	0	0	0	0	0	0	0	0	0	0	1	1	0	1	1	1	0	0	1	1	0	0	1	1
650	fa596f15	1	2003	2=sheko	2	2=rural	1	138.13	2	40	3=protes	3=Sheko	1=marrie	0.0	2=no		2=farmer	1=farmer	430	6	0	1	1	1	0	0	0	0	1	1	0	0	0	1	0	1	0	0	0	0	0	0	0	1	1	0	1	0	0
653		1	1105	1=mizan	1	1=urban	1	170	1	45	3=protes	6=other	1=marrie	2=primar	2=no	1=nonfor	2=farmer	7=other	1500	7	1	1	1	1	0	0	0	0	0	1	1	1	1	1	1	1	1	0	0	1	1	0	0	0	0	0	0	0	0
659		1	1182	1=mizan	1	1=urban	1	348.66	1	40	1=orthod	1=Bench	1=marrie	0.0	3=don't		1=Housew	1=farmer	1600	7	0	0	1	1	0	0	0	0	1	1	0	0	0	1	0	0	1	0	0	0	0	0	0	0	0	0	0	0	0
675	1.0	1	3157	3=debrew	3	2=rural	1	73.97	2	41	3=protes	1=Bench	1=marrie	2=primar	1=yes	1=nonfor	2=farmer	1=farmer	700	6	0	1	1	1	0	0	0	0	1	0	0	0	1	1	0	1	0	0	0	0	0	0	0	1	0	0	0	0	0
677		1	1116	1=mizan	1	1=urban	1	96.8	1	40	3=protes	1=Bench	1=marrie	2=primar	1=yes	4=second	2=farmer	3=gov't	1500	6	0	0	0	0	0	0	0	0	0	0	0	0	0	0	0	0	1	0	0	1	1	0	0	1	1	0	0	0	0
691		1	1062	1=mizan	1	1=urban	1	112	1	42	1=orthod	5=Keffa	1=marrie	3=primar	1=yes	3=primar	6=privat	5=privat	3000	5	1	1	1	1	0	0	0	0	1	1	0	0	0	1	0	1	1	0	1	1	0	0	1	1	1	1	0	1	1
695		1	1049	1=mizan	1	1=urban	1	254	1	39	1=orthod	4=Tigre	1=marrie	3=primar	1=yes	4=second	1=Housew	3=gov't	2000	5	0	1	1	1	0	0	0	0	0	0	0	0	0	1	0	1	0	0	0	0	0	0	0	1	1	1	1	1	1
699	1.0	1	3024	3=debrew	3	1=urban	1	211.16	2	47	1=orthod	4=Tigre	1=marrie	3=primar	1=yes	3=primar	3=mercha	3=gov't	2000	4	1	1	1	1	0	0	0	0	0	0	0	0	0	1	0	1	1	1	1	1	1	0	0	1	1	0	1	1	1
705	1.0	1	3064	3=debrew	3	2=rural	1	6.3	2	41	1=orthod	2=Amhara	1=marrie	3=primar	1=yes	3=primar	4=govern	2=mercha	2500	4	1	1	1	1	0	0	0	0	0	0	0	0	0	0	0	1	1	1	1	1	1	0	1	1	1	1	1	1	1
712	1.0	1	3134	3=debrew	3	2=rural	1	241.25	2	35	3=protes	1=Bench	1=marrie	1=nonfor	1=yes	3=primar	2=farmer	1=farmer	1900	7	0	0	1	1	0	0	0	0	1	1	0	0	1	0	0	1	0	0	0	0	1	0	0	1	1	0	1	0	0
718	1.0	1	3016	3=debrew	3	1=urban	1	42.09	2	44	3=protes	1=Bench	1=marrie	2=primar	1=yes	3=primar	2=farmer	1=farmer	1000	6	0	1	1	1	0	0	0	0	1	1	0	0	0	0	0	1	1	0	1	0	1	0	0	1	1	0	0	0	0
729	1.0	1	3021	3=debrew	3	1=urban	1	104.92	2	41	1=orthod	2=Amhara	1=marrie	3=primar	1=yes	4=second	3=mercha	2=mercha	2000	4	0	1	1	1	0	0	0	0	0	1	0	1	1	1	0	0	1	0	0	1	1	0	0	1	1	0	0	1	1
737	1.0	1	3074	3=debrew	3	2=rural	1	213.6	2	38	3=protes	1=Bench	1=marrie	0.0	2=no		2=farmer	1=farmer	9999	5	0	0	1	1	0	0	0	0	0	1	1	0	1	1	0	0	1	0	1	0	1	0	0	1	0	0	1	0	0
748	1.0	1	3103	3=debrew	3	2=rural	1	40.38	2	35	3=protes	1=Bench	1=marrie	0.0	2=no		2=farmer	1=farmer	400	4	0	0	1	1	0	0	0	0	1	1	0	0	0	0	0	1	0	0	0	0	0	0	0	1	0	0	0	0	0
757	1.0	1	3140	3=debrew	3	2=rural	1	126.2	2	42	3=protes	5=Keffa	4=widowe	2=primar	2=no		3=mercha	2=mercha	900	2	0	1	1	1	0	0	0	0	0	0	0	0	1	1	0	0	0	0	1	0	1	0	0	1	1	0	1	1	1
767	1.0	1	3226	3=debrew	3	2=rural	1	201.1	2	35	3=protes	1=Bench	1=marrie	0.0	2=no		2=farmer	1=farmer	600	5	0	0	1	1	0	0	0	0	1	1	1	0	0	0	0	0	0	0	0	0	0	0	0	1	1	0	0	0	0
13		1	1220	1=mizan	1	1=urban	2	55.4	1	37	3=protes	1=Bench	1=marrie	0.0	1=yes	3=primar	1=Housew	2=mercha	700	7	0	1	1	0	0	0	0	0	1	1	0	1	0	1	0	1	1	0	1	0	1	0	0	1	1	0	0	0	0
20		1	1092	1=mizan	1	1=urban	1	6.31	1	44	1=orthod	5=Keffa	1=marrie	3=primar	1=yes	3=primar	4=govern	7=other	1500	3	0	0	0	0	0	0	0	0	0	0	0	0	0	0	0	1	1	0	0	0	1	0	0	0	0	0	0	0	0
28	0ac5ed18	1	2140	2=sheko	2	1=urban	2	113	2	40	3=protes	3=Sheko	1=marrie	5=higher	1=yes	4=second	6=privat	2=mercha	1000	4	0	0	0	0	0	0	0	0	0	1	0	1	1	1	1	0	0	0	0	0	0	0	0	0	0	0	0	0	0
32		1	1021	1=mizan	1	1=urban	2	41.02	1	36	2=muslim	6=other	1=marrie	4=second	1=yes	5=higher	4=govern	3=gov't	5000	9	1	1	1	1	1	0	0	0	0	0	0	0	0	1	0	1	1	1	1	1	1	1	1	1	1	1	0	1	0
50	1.0	1	3137	3=debrew	3	2=rural	2	75.64	2	35	3=protes	1=Bench	1=marrie	0.0	2=no		2=farmer	1=farmer	550	8	0	1	1	1	0	0	0	0	1	0	0	1	0	1	0	0	0	0	0	0	0	0	0	1	0	0	0	0	0
55		1	1055	1=mizan	1	1=urban	2	103.85	1	36	2=muslim	6=other	4=widowe	5=higher	1=yes	5=higher	4=govern	5=privat	3000	5	0	1	1	1	0	0	0	0	0	0	0	0	0	0	0	1	1	1	1	1	1	0	0	1	1	0	0	1	1
62	1.0	1	3252	3=debrew	3	2=rural	2	115	2	45	3=protes	1=Bench	1=marrie	2=primar	1=yes	2=primar	2=farmer	1=farmer	1300	6	0	0	1	1	0	0	1	0	1	1	1	0	0	1	0	1	0	0	1	0	1	0	0	0	1	0	0	0	0
74		1	1048	1=mizan	1	1=urban	2	122.89	1	43	1=orthod	5=Keffa	3=divorc	3=primar	1=yes	3=primar	5=privat	2=mercha	700	4	1	0	0	0	0	0	0	0	0	0	0	0	0	1	0	0	1	0	0	1	1	0	0	1	1	0	0	0	0
96		1	1170	1=mizan	1	1=urban	2	45.31	1	38	3=protes	1=Bench	1=marrie	0.0	3=don't		2=farmer	7=other	700	5	1	0	1	1	0	0	0	0	0	0	0	0	0	0	0	0	1	0	1	0	1	0	0	0	0	1	1	0	0
97	2cf333a0	1	2016	2=sheko	2	2=rural	2	74	2	38	3=protes	2=Amhara	1=marrie	3=primar	1=yes	2=primar	2=farmer	1=farmer	450	5	0	1	1	1	0	0	0	0	1	1	0	0	1	1	0	1	0	0	1	0	0	0	0	1	1	0	1	0	0
116	30d6d3af	1	2108	2=sheko	2	1=urban	2	36.48	2	33	3=protes	2=Amhara	2=single	0.0	2=no	1=nonfor	7=labour	6=labour	1000	4	0	0	1	1	0	0	1	0	1	1	1	1	1	1	1	1	0	0	1	0	0	0	0	1	0	0	1	0	0
126	1.0	1	1001	1=mizan	1	2=rural	2	68.4	1	37	3=protes	1=Bench	2=single	2=primar	1=yes	1=nonfor	8=other		2000	3	0	0	1	0	0	0	0	0	0	1	1	0	1	0	1	0	0	0	0	0	0	0	0	1	0	0	0	0	0
135	394fdfaa	1	2138	2=sheko	2	1=urban	1	9.36	2	40	2=muslim	6=other	2=single	2=primar	3=don't		7=labour		700	6	0	0	1	1	0	0	1	0	1	1	1	1	1	1	1	0	0	0	1	0	0	0	0	1	0	0	1	0	0
173	4.981893	1	1217	1=mizan	1	1=urban	2	8.33	1	45	3=protes	5=Keffa	1=marrie	0.0	1=yes	2=primar	1=Housew	1=farmer	1500	7	0	0	1	1	0	0	0	0	1	1	0	1	1	1	0	0	0	0	0	0	1	0	0	0	0	0	0	0	0
189	1.0	1	3114	3=debrew	3	2=rural	2	335	2	39	3=protes	1=Bench	1=marrie	0.0	2=no		2=farmer	1=farmer	3000	4	0	1	1	1	0	0	0	0	0	1	1	0	1	1	0	1	0	0	0	0	1	0	0	1	0	0	1	0	0
190		1	1079	1=mizan	1	1=urban	2	8.65	1	41	2=muslim	5=Keffa	1=marrie	4=second	1=yes	4=second	1=Housew	5=privat	2000	3	0	0	0	0	0	0	0	0	0	0	0	0	0	0	0	1	1	1	1	0	0	0	0	1	1	1	0	0	0
211	5d180765	1	2024	2=sheko	2	2=rural	2	212.3	2	39	3=protes	3=Sheko	1=marrie	0.0	2=no		2=farmer	1=farmer	380	5	0	1	1	1	0	0	0	0	1	1	0	1	1	1	0	1	0	0	0	0	0	0	0	1	1	0	1	0	0
250	6bd8e16e	1	2064	2=sheko	2	1=urban	2	105.3	2	41	1=orthod	5=Keffa	1=marrie		1=yes	2=primar	1=Housew	2=mercha	680	4	0	1	1	1	0	0	0	0	1	1	0	1	1	1	0	1	1	0	1	1	1	0	0	1	1	0	1	1	1
252	1.0	1	3135	3=debrew	3	2=rural	2	92.77	2	41	3=protes	1=Bench	1=marrie	1=nonfor	1=yes	1=nonfor	2=farmer	1=farmer	550	6	0	1	1	1	0	0	0	0	1	1	0	0	1	1	0	0	0	0	0	0	0	0	0	1	0	0	0	0	0
262	1.0	1	3010	3=debrew	3	1=urban	2	84	2	41	1=orthod	2=Amhara	1=marrie	4=second	1=yes	5=higher	4=govern	3=gov't	3000	4	1	1	1	1	0	0	0	0	0	0	0	0	1	1	0	1	1	1	1	1	1	0	0	1	1	0	0	1	1
269	1.0	1	3177	3=debrew	3	2=rural	2	9.77	2	35	3=protes	1=Bench	1=marrie	3=primar	2=no		2=farmer	1=farmer	750	7	0	1	1	1	0	0	0	0	1	1	0	1	0	1	1	1	0	0	1	0	0	0	0	1	1	0	0	0	0
275		1	1189	1=mizan	1	1=urban	2	221	1	37	3=protes	1=Bench	1=marrie	0.0	1=yes	2=primar	1=Housew	2=mercha	500	6	0	0	1	0	0	0	0	0	1	1	0	0	1	1	0	1	1	0	1	1	1	0	0	1	0	0	0	1	0
299	7645aa74	1	2169	2=sheko	2	1=urban	2	232.12	2	39	3=protes	5=Keffa	1=marrie	0.0	2=no		2=farmer	1=farmer	490	7	0	1	1	1	0	0	0	0	1	1	0	0	1	1	0	1	0	0	1	0	1	0	0	1	1	0	1	0	0
301	1.0	1	3270	3=debrew	3	2=rural	1	333.42	2	44	3=protes	1=Bench	4=widowe	0.0	3=don't		2=farmer		400	7	0	0	1	1	0	0	0	0	1	1	0	0	0	1	0	0	0	0	1	0	0	0	0	1	0	0	0	0	0
303	1.0	1	3170	3=debrew	3	2=rural	2	188.22	2	41	3=protes	6=other	1=marrie	1=nonfor	1=yes	1=nonfor	2=farmer	1=farmer	1300	7	0	0	1	1	0	0	0	0	1	1	1	0	0	1	0	0	1	0	1	0	0	1	1	0	1	1	0	1	0
305	770b1795	1	2150	2=sheko	2	1=urban	2	72.83	2	41	1=orthod	3=Sheko	1=marrie	0.0	1=yes	3=primar	2=farmer	1=farmer	350	5	0	1	1	1	0	0	0	0	1	0	0	0	1	1	0	1	1	0	1	0	0	0	0	1	1	0	0	0	0
312	793cf88e	1	2094	2=sheko	2	1=urban	2	67.26	2	41	2=muslim	2=Amhara	2=single	2=primar	1=yes	5=higher	5=privat	5=privat	500	5	1	1	1	1	0	0	0	0	0	1	0	0	1	1	0	1	1	0	1	1	1	0	1	1	1	0	1	1	1
313	1.0	1	3256	3=debrew	3	2=rural	2	9.77	2	43	3=protes	1=Bench	1=marrie	3=primar	1=yes	3=primar	3=mercha	5=privat	2100	3	1	1	1	1	0	0	0	0	1	1	1	0	0	0	0	1	0	0	1	0	1	0	0	1	1	0	0	1	1
323		1	1202	1=mizan	1	1=urban	1	3.25	1	41	3=protes	1=Bench	1=marrie	4=second	1=yes	5=higher	4=govern	3=gov't	2000	4	0	0	1	1	1	0	0	0	0	0	0	1	1	0	0	1	1	0	1	1	1	0	0	1	1	0	0	0	1
341	1.0	1	3111	3=debrew	3	2=rural	2	20.14	2	42	3=protes	1=Bench	1=marrie	0.0	2=no		8=other	7=other	700	5	0	0	1	1	0	0	0	0	1	1	0	0	1	0	0	1	0	0	0	0	0	0	0	0	0	0	0	0	0
352	88d6daaf	1	2179	2=sheko	2	2=rural	2	65	2	36	3=protes	5=Keffa	1=marrie	0.0	1=yes	3=primar	6=privat	2=mercha	1000	7	1	1	1	1	0	0	0	0	0	0	0	0	0	0	0	1	1	0	1	1	1	0	0	1	1	0	0	0	1
365	1.0	1	3204	3=debrew	3	2=rural	2	190	2	35	3=protes	1=Bench	1=marrie	1=nonfor	1=yes	2=primar	2=farmer	1=farmer	1600	8	0	0	1	0	0	0	0	0	0	1	1	0	0	0	0	0	0	0	1	0	0	0	0	0	0	0	1	0	0
377		1	1122	1=mizan	1	1=urban	2	35.54	1	40	2=muslim	2=Amhara	1=marrie	3=primar	2=no		5=privat	7=other	2000	3	1	1	1	1	0	0	0	0	0	1	0	0	0	1	0	1	1	0	1	1	1	0	0	1	1	0	0	0	0
413	9e0816a0	1	2124	2=sheko	2	1=urban	2	120.86	2	41	3=protes	1=Bench	1=marrie	3=primar	1=yes	4=second	6=privat	2=mercha	1000	5	0	0	0	0	0	0	0	0	0	1	0	1	1	1	1	0	0	0	0	0	0	0	0	0	0	0	0	0	0
421		1	1216	1=mizan	1	1=urban	2	120.1	1	37	3=protes	1=Bench	1=marrie	2=primar	1=yes	3=primar	2=farmer	1=farmer	1000	6	0	0	1	1	0	0	0	0	1	1	0	1	0	1	0	0	1	0	1	0	0	0	0	1	0	0	0	0	1
422	1.0	1	3236	3=debrew	3	2=rural	2	12.86	2	37	3=protes	1=Bench	1=marrie	1=nonfor	1=yes	2=primar	2=farmer	1=farmer	1000	6	1	1	1	1	0	0	1	0	1	1	0	0	1	1	0	1	0	0	1	0	0	0	0	1	0	0	0	1	0
447	a368d3bb	1	2159	2=sheko	2	1=urban	2	77.15	2	36	1=orthod	2=Amhara	1=marrie	0.0	1=yes	3=primar	3=mercha	2=mercha	470	6	0	0	1	1	0	0	0	0	0	0	0	0	0	1	0	1	1	1	1	1	1	0	0	1	1	0	1	0	0
462	1.0	1	3246	3=debrew	3	2=rural	2	9.36	2	41	3=protes	1=Bench	1=marrie	3=primar	1=yes	3=primar	3=mercha	2=mercha	2000	6	1	1	1	1	0	1	0	0	1	1	0	0	1	0	0	1	1	1	1	1	1	0	0	1	1	0	1	1	1
474	a82eb9aa	1	2008	2=sheko	2	2=rural	2	103.6	2	38	1=orthod	2=Amhara	1=marrie	0.0	2=no		1=Housew	1=farmer	450	4	0	0	1	1	0	0	0	0	1	1	0	0	1	1	0	1	0	0	0	0	0	0	0	1	1	0	1	0	0
487		1	1141	1=mizan	1	1=urban	2	39.45	1	37	2=muslim	4=Tigre	1=marrie	0.0	1=yes	3=primar	1=Housew	2=mercha	1550	4	1	1	1	1	0	0	0	0	0	0	0	0	0	0	0	1	1	0	1	1	1	0	0	1	1	0	0	1	0
488	1.0	1	3193	3=debrew	3	2=rural	2	201.6	2	35	3=protes	1=Bench	4=widowe	2=primar	2=no		2=farmer		1600	2	0	1	1	1	0	0	0	0	1	1	0	1	0	1	0	0	0	0	0	0	0	0	0	1	0	0	0	1	0
493		1	1166	1=mizan	1	1=urban	2	19.36	1	40	3=protes	1=Bench	1=marrie	3=primar	2=no		2=farmer	1=farmer	2300	4	1	1	1	1	0	0	0	0	0	1	0	0	0	1	0	0	1	0	1	1	1	0	0	1	0	0	0	0	0
520	1.0	1	3053	3=debrew	3	1=urban	2	230.81	2	35	3=protes	1=Bench	1=marrie	0.0	1=yes	4=second	2=farmer	1=farmer	500	9	0	1	1	1	0	0	0	0	0	1	0	0	1	1	0	1	1	1	1	0	1	0	1	1	1	0	0	1	1
533	c069ca5a	1	2099	2=sheko	2	1=urban	2	48.5	2	36	1=orthod	3=Sheko	1=marrie	1=nonfor	1=yes	3=primar	1=Housew	2=mercha	850	5	0	0	1	0	0	0	0	0	1	0	1	1	0	1	0	1	0	0	1	0	1	0	0	1	1	0	1	0	0
545		1	1208	1=mizan	1	1=urban	2	54.19	1	40	3=protes	1=Bench	1=marrie	3=primar	1=yes	3=primar	1=Housew	3=gov't	700	4	0	0	1	1	0	0	0	0	1	0	0	0	1	1	0	0	1	0	1	0	0	0	0	1	1	0	0	0	1
547	c76f2ede	1	2185	2=sheko	2	2=rural	2	19.87	2	42	2=muslim	5=Keffa	2=single	3=primar	3=don't		1=Housew		2000	2	0	1	1	1	0	0	0	0	1	1	0	0	0	1	0	0	0	0	0	0	0	0	0	1	1	0	1	0	0
569	cfc97cfc	1	2149	2=sheko	2	1=urban	2	117.36	2	35	1=orthod	1=Bench	1=marrie	3=primar	1=yes	3=primar	1=Housew	2=mercha	1600	4	1	1	1	1	0	0	0	0	1	0	0	0	0	0	0	1	1	0	0	0	1	0	0	1	1	0	0	0	0
577		1	1200	1=mizan	1	1=urban	2	33.98	1	38	3=protes	5=Keffa	1=marrie	4=second	1=yes	4=second	4=govern	3=gov't	2000	7	0	0	1	1	0	0	0	0	0	1	0	1	0	1	0	1	1	0	1	1	1	0	0	1	1	0	0	0	1
578		1	1200	1=mizan	1	1=urban	2	31.44	1	38	3=protes	5=Keffa	1=marrie	4=second	1=yes	4=second	4=govern	3=gov't	2000	7	0	0	1	1	0	0	0	0	0	1	0	1	0	1	0	1	1	0	1	1	1	0	0	1	1	0	0	0	1
580	d1c82e84	1	2054	2=sheko	2	1=urban	2	23.69	2	41	1=orthod	2=Amhara	1=marrie	2=primar	1=yes	2=primar	3=mercha	2=mercha	700	5	1	1	1	1	0	0	0	0	1	1	0	1	1	1	0	1	1	0	1	1	1	0	0	1	1	0	1	1	1
584		1	1033	1=mizan	1	1=urban	2	345.55	1	40	1=orthod	2=Amhara	1=marrie	5=higher	1=yes	4=second	1=Housew	6=labour	5500	4	1	1	1	1	0	0	0	1	0	0	0	0	0	0	0	1	1	1	1	1	1	1	0	1	1	1	0	1	1
600	1.0	1	3076	3=debrew	3	2=rural	2	111	2	38	3=protes	1=Bench	1=marrie	0.0	2=no		2=farmer	1=farmer	670	7	0	0	1	1	0	0	0	0	0	1	1	0	1	1	0	0	0	0	1	0	1	0	0	1	0	0	1	0	0
602	d96be286	1	2144	2=sheko	2	1=urban	2	123.16	2	38	3=protes	1=Bench	2=single	2=primar	2=no		1=Housew		1600	5	0	1	1	1	0	0	0	0	1	1	1	1	1	1	1	0	0	0	1	0	1	0	0	1	1	0	0	0	0
611		1	1192	1=mizan	1	1=urban	2	211	1	37	3=protes	1=Bench	1=marrie	3=primar	1=yes	5=higher	4=govern	3=gov't	1500	6	0	0	1	0	0	0	0	0	1	0	0	0	0	1	0	0	1	0	1	0	1	0	0	1	0	0	0	1	0
619	1.0	1	3185	3=debrew	3	2=rural	2	18.96	2	35	3=protes	1=Bench	1=marrie	4=second	2=no		2=farmer	1=farmer	450	5	0	1	1	1	0	0	0	0	1	1	0	0	1	1	0	1	0	0	1	0	0	0	0	1	1	0	0	1	1
622	1.0	1	3043	3=debrew	3	1=urban	2	115.2	2	45	2=muslim	2=Amhara	1=marrie	3=primar	1=yes	4=second	3=mercha	2=mercha	1500	6	0	1	1	1	0	0	0	0	0	1	0	0	1	1	0	1	1	0	1	1	1	0	1	1	1	0	0	1	1
649	1.0	1	3025	3=debrew	3	1=urban	2	68.85	2	37	2=muslim	2=Amhara	1=marrie	3=primar	1=yes	4=second	3=mercha	2=mercha	500	6	0	1	1	1	0	0	0	0	0	1	0	0	1	1	0	1	1	0	1	0	1	0	0	1	1	0	0	1	1
651		1	1085	1=mizan	1	1=urban	2	36.3	1	39	2=muslim	2=Amhara	1=marrie	2=primar	2=no		3=mercha	7=other	2300	4	0	1	0	0	0	0	0	0	1	1	1	1	0	0	0	1	1	0	1	1	1	0	0	1	1	0	0	0	1
717		1	1130	1=mizan	1	1=urban	2	66.06	1	45	3=protes	1=Bench	4=widowe	3=primar	3=don't		6=privat	7=other	400	4	0	0	0	0	0	0	0	0	0	0	0	0	0	0	0	0	0	0	0	0	1	0	0	1	1	0	0	0	0
724	1.0	1	3033	3=debrew	3	1=urban	2	4.23	2	35	1=orthod	2=Amhara	1=marrie	4=second	1=yes	4=second	3=mercha	3=gov't	2500	7	0	1	1	1	0	0	0	0	0	1	1	1	0	1	0	0	1	1	0	1	1	0	1	1	1	1	0	1	1
734	1.0	1	3214	3=debrew	3	2=rural	2	70.59	2	36	3=protes	1=Bench	1=marrie	2=primar	1=yes	1=nonfor	2=farmer	1=farmer	1900	6	0	0	1	1	0	0	0	0	1	1	0	0	1	1	0	1	0	0	1	0	0	0	0	1	0	0	1	1	1
743	1.0	1	3029	3=debrew	3	1=urban	1	288.18	2	35	3=protes	1=Bench	1=marrie	0.0	2=no		2=farmer	1=farmer	1000	5	0	1	1	1	0	0	0	0	1	1	0	1	0	1	0	1	1	1	1	0	1	0	0	1	1	0	0	1	1
747	1.0	1	3054	3=debrew	3	1=urban	2	27.69	2	41	1=orthod	2=Amhara	1=marrie	4=second	2=no		4=govern	7=other	2000	2	0	1	1	1	0	0	0	0	0	0	0	0	0	1	0	1	1	0	1	1	1	0	1	0	1	1	1	1	1
763	1.0	1	3156	3=debrew	3	2=rural	2	22	2	44	1=orthod	2=Amhara	4=widowe	0.0	3=don't		3=mercha	2=mercha	700	3	0	1	1	1	0	0	0	0	0	0	0	1	1	0	0	0	0	0	1	0	1	0	0	1	1	0	1	1	1
7	1.0	1	3163	3=debrew	3	2=rural	3	76.76	2	35	3=protes	1=Bench	1=marrie	0.0	2=no		2=farmer	1=farmer	750	6	0	1	1	1	0	0	0	0	1	1	0	1	1	1	1	1	0	0	0	0	0	0	0	1	0	0	0	0	0
17	092fb849	1	2091	2=sheko	2	1=urban	3	105.26	2	36	1=orthod	5=Keffa	2=single	0.0	3=don't		3=mercha		550	4	1	1	1	1	0	0	0	0	0	1	0	0	1	1	0	1	1	0	1	0	1	0	0	1	1	0	0	0	0
29		1	1134	1=mizan	1	1=urban	3	42.1	1	37	1=orthod	6=other	1=marrie	2=primar	1=yes	4=second	3=mercha	2=mercha	1600	5	1	1	1	1	0	0	0	0	0	0	0	0	0	1	0	1	1	0	1	1	1	0	0	1	1	0	0	1	0
39		1	1023	1=mizan	1	1=urban	3	257.8	1	37	1=orthod	2=Amhara	1=marrie	4=second	1=yes	4=second	3=mercha	7=other	4000	5	1	1	1	1	1	0	0	0	0	0	0	0	0	0	0	1	1	1	0	1	1	0	1	1	1	1	0	1	1
48		1	1157	1=mizan	1	1=urban	3	104.81	1	38	3=protes	1=Bench	1=marrie	3=primar	1=yes	3=primar	1=Housew	1=farmer	2000	6	0	0	1	1	0	0	0	0	0	1	0	1	0	1	0	1	1	0	0	0	1	0	0	1	1	0	0	0	0
58	1.0	1	3181	3=debrew	3	2=rural	3	99	2	35	3=protes	1=Bench	1=marrie	0.0	2=no		2=farmer	1=farmer	400	5	0	1	1	1	0	0	0	0	1	1	0	1	1	1	1	1	0	0	1	0	0	0	0	1	1	0	0	0	0
61		1	1072	1=mizan	1	1=urban	3	66.2	1	44	3=protes	1=Bench	1=marrie	4=second	1=yes	3=primar	1=Housew	5=privat	2000	4	1	1	1	1	0	0	0	0	0	0	0	0	0	0	0	1	1	1	1	1	1	0	1	1	1	0	0	0	0
68		1	1104	1=mizan	1	1=urban	4	394.99	1	40	3=protes	1=Bench	1=marrie	2=primar	2=no		3=mercha	1=farmer	2000	5	1	1	1	1	0	0	0	0	0	1	0	0	0	1	0	0	1	0	0	0	1	0	0	0	0	0	0	0	0
78	1d508e94	1	2013	2=sheko	2	2=rural	3	57.32	2	41	3=protes	3=Sheko	1=marrie	0.0	2=no	1=nonfor	2=farmer	1=farmer	360	5	0	1	1	1	0	0	0	0	1	1	0	0	1	1	0	1	0	0	0	0	0	0	0	1	1	0	1	0	0
102		1	1017	1=mizan	1	1=urban	3	61.93	1	42	3=protes	1=Bench	1=marrie	4=second	1=yes	4=second	1=Housew	3=gov't	3000	4	1	1	1	1	0	0	0	0	1	1	0	0	0	1	0	1	1	0	1	1	1	0	1	1	1	1	1	1	1
107	1.0	1	3133	3=debrew	3	2=rural	3	34.12	2	42	3=protes	1=Bench	1=marrie	0.0	1=yes	5=higher	4=govern	3=gov't	2000	4	0	1	1	1	0	0	0	0	1	0	0	1	0	1	0	1	0	1	0	0	0	0	0	1	1	0	0	1	1
130		1	1193	1=mizan	1	1=urban	3	181.32	1	36	3=protes	1=Bench	1=marrie	3=primar	1=yes	2=primar	4=govern	1=farmer	750	7	0	0	1	0	0	0	0	0	1	1	0	1	0	1	1	1	1	0	1	0	1	0	1	1	0	0	0	0	1
137		1	1185	1=mizan	1	1=urban	3	223.53	1	40	3=protes	1=Bench	4=widowe	2=primar	3=don't		4=govern	7=other	2300	6	0	0	1	0	0	0	0	0	1	1	1	1	1	1	1	0	1	0	1	1	1	0	0	1	1	0	0	1	0
140	1.0	1	3201	3=debrew	3	2=rural	3	106.6	2	35	3=protes	1=Bench	1=marrie	2=primar	2=no		2=farmer	1=farmer	700	8	0	1	1	1	0	0	0	0	1	1	0	1	1	1	1	1	0	0	0	1	0	0	0	0	1	1	0	0	0
143	3e643f3e	1	2126	2=sheko	2	1=urban	4	210.2	2	40	1=orthod	1=Bench	2=single	2=primar	1=yes	2=primar	3=mercha	2=mercha	950	6	0	0	1	1	0	0	1	0	1	1	1	1	1	1	1	0	0	0	1	0	0	0	0	1	0	0	1	0	0
146	410160b3	1	2171	2=sheko	2	1=urban	3	184.63	2	48	3=protes	5=Keffa	1=marrie	0.0	2=no		2=farmer	1=farmer	530	5	0	1	1	1	0	0	0	0	1	1	0	1	1	1	0	0	0	0	0	0	0	0	0	1	1	0	1	0	0
154	4618d1bf	1	2164	2=sheko	2	1=urban	3	98.7	2	36	3=protes	3=Sheko	1=marrie	0.0	2=no		2=farmer	1=farmer	470	5	0	1	1	1	0	0	0	0	1	1	0	1	1	1	0	0	0	0	1	0	1	0	0	1	1	0	1	0	0
163	1.0	1	3100	3=debrew	3	2=rural	3	97.68	2	33	3=protes	1=Bench	1=marrie	1=nonfor	1=yes	2=primar	2=farmer	1=farmer	1000	3	0	0	1	1	0	0	0	0	1	1	0	0	0	1	0	1	0	0	1	0	1	0	0	1	0	0	0	0	0
164	4d130ab4	1	2089	2=sheko	2	1=urban	3	29.6	2	41	1=orthod	3=Sheko	1=marrie	2=primar	1=yes	3=primar	1=Housew	3=gov't	1450	3	0	0	1	0	0	0	0	0	0	0	0	0	0	1	0	1	0	0	0	0	1	0	0	1	0	0	1	0	0
165		1	1123	1=mizan	1	1=urban	4	4.02	1	40	2=muslim	2=Amhara	1=marrie	0.0	1=yes	3=primar	1=Housew	1=farmer	1000	4	0	1	1	1	0	0	0	0	1	1	0	0	0	1	1	0	1	0	0	0	1	0	0	1	1	0	0	0	0
169		1	1097	1=mizan	1	1=urban	3	104.05	1	38	1=orthod	5=Keffa	1=marrie	3=primar	1=yes	5=higher	1=Housew	3=gov't	2500	4	0	1	1	1	0	0	0	0	0	0	0	0	0	1	0	1	1	0	1	1	1	1	0	1	1	0	0	0	0
192	1.0	1	3169	3=debrew	3	2=rural	3	90.94	2	35	3=protes	1=Bench	1=marrie	2=primar	2=no		2=farmer	1=farmer		7	0	0	1	1	0	0	0	0	1	1	0	0	1	1	0	0	0	0	0	0	0	0	0	1	0	0	0	0	0
205	1.0	1	3018	3=debrew	3	1=urban	4	33.54	2	41	3=protes	1=Bench	1=marrie	0.0	2=no		2=farmer	1=farmer	1050	6	0	0	1	1	0	0	0	0	1	1	1	1	0	0	1	0	0	0	1	0	0	0	0	1	0	0	0	0	0
210		1	1161	1=mizan	1	1=urban	3	108.75	1	41	3=protes	1=Bench	1=marrie	0.0	3=don't		2=farmer	1=farmer	700	4	0	1	1	0	0	0	0	0	0	0	0	0	1	1	0	0	1	0	1	1	1	0	0	0	0	0	0	0	0
228	6488beea	1	2193	2=sheko	2	2=rural	3	6.4	2	38	3=protes	3=Sheko	1=marrie	0.0	2=no		2=farmer	1=farmer	450	6	0	1	1	1	0	0	0	0	1	1	0	1	1	1	0	0	0	0	1	0	1	0	0	1	1	0	1	0	0
245	1.0	1	3164	3=debrew	3	2=rural	3	57.32	2	41	3=protes	1=Bench	4=widowe	0.0	2=no		2=farmer		1100	4	1	1	1	1	0	0	0	0	1	1	1	0	0	0	0	1	0	0	1	0	1	0	0	1	0	0	0	0	0
254	6cd82ef2	1	2067	2=sheko	2	1=urban	4	8.33	2	37	3=protes	1=Bench	1=marrie	2=primar	1=yes	2=primar	1=Housew	2=mercha	800	6	1	1	1	1	0	0	0	0	1	1	0	1	1	1	1	1	1	0	1	1	1	0	0	1	1	0	1	1	1
263		1	1060	1=mizan	1	1=urban	3	18.77	1	38	3=protes	1=Bench	1=marrie	4=second	2=no		2=farmer	1=farmer	1000	6	1	1	1	1	0	0	0	0	0	1	1	0	0	1	0	1	1	0	0	0	1	0	1	1	1	0	0	0	0
271	1.0	1	3108	3=debrew	3	1=urban	3	65.44	2	35	3=protes	1=Bench	1=marrie	1=nonfor	1=yes	1=nonfor	2=farmer	1=farmer	1000	5	0	0	1	1	0	0	0	0	1	1	1	0	1	1	0	1	1	1	1	0	0	0	0	1	0	0	1	0	0
288	75c3b46a	1	2020	2=sheko	2	2=rural	3	105.2	2	41	1=orthod	2=Amhara	1=marrie	3=primar	1=yes	2=primar	1=Housew	1=farmer	2300	5	0	1	1	1	0	0	0	0	1	1	0	1	1	1	0	1	0	0	1	0	0	0	0	1	1	0	1	0	0
300		1	1087	1=mizan	1	1=urban	3	102.79	1	40	3=protes	4=Tigre	1=marrie	4=second	2=no		7=labour	5=privat	1000	4	0	1	0	0	0	0	0	0	0	0	0	0	0	0	0	1	1	0	0	0	1	0	0	1	1	0	0	0	0
324	1.0	1	3174	3=debrew	3	2=rural	3	105	2	37	3=protes	1=Bench	1=marrie	0.0	2=no		2=farmer	1=farmer	2000	5	1	1	1	1	0	0	0	0	1	1	0	0	0	0	1	1	0	0	1	1	1	0	0	0	1	0	1	0	0
328	1.0	1	3112	3=debrew	3	2=rural	3	3.89	2	41	3=protes	2=Amhara	4=widowe	0.0	2=no		2=farmer		600	4	0	1	1	0	0	0	0	0	1	0	0	0	1	1	0	0	0	0	1	0	0	0	0	1	0	0	1	0	0
334	859398e8	1	2007	2=sheko	2	2=rural	3	18.45	2	37	1=orthod	6=other	1=marrie	2=primar	2=no		2=farmer	1=farmer	450	8	0	0	1	1	0	0	0	0	1	1	0	1	0	1	0	1	0	0	0	0	0	0	0	1	1	0	1	0	0
355	8a4d1e7d	1	2109	2=sheko	2	1=urban	3	66.58	2	47	3=protes	3=Sheko	1=marrie	3=primar	1=yes	2=primar	1=Housew	2=mercha	1200	4	0	0	0	0	0	0	0	0	1	0	1	1	0	1	0	1	0	1	1	0	1	0	0	1	1	0	1	0	0
371	8cd0c695	1	2166	2=sheko	2	1=urban	3	74	2	37	2=muslim	2=Amhara	1=marrie	3=primar	1=yes	3=primar	1=Housew	1=farmer	400	5	0	1	1	1	0	0	0	0	1	1	0	0	1	1	0	1	0	0	1	0	1	0	0	1	1	0	1	0	0
374		1	1131	1=mizan	1	1=urban	3	36.14	1	45	3=protes	1=Bench	1=marrie	0.0	2=no		2=farmer	1=farmer	1000	6	0	0	0	0	0	0	0	0	0	1	0	0	0	0	0	0	1	0	0	0	0	0	0	0	0	0	0	0	0
378	90c4326b	1	2128	2=sheko	2	1=urban	3	80.1	2	41	3=protes	3=Sheko	2=single	5=higher	3=don't		4=govern		700	5	1	1	1	1	0	0	0	0	0	0	0	0	0	0	0	1	1	0	1	0	1	0	0	0	0	0	0	0	0
386	1.0	1	3104	3=debrew	3	1=urban	3	287.62	2	36	3=protes	1=Bench	1=marrie	2=primar	1=yes	2=primar	2=farmer	1=farmer	1200	4	0	1	1	1	0	0	0	0	1	1	0	0	0	1	0	1	1	1	1	1	1	0	0	1	0	0	0	0	0
397	1.0	1	3041	3=debrew	3	1=urban	3	201.99	2	40	1=orthod	2=Amhara	1=marrie	3=primar	1=yes	4=second	3=mercha	2=mercha	2000	4	0	1	1	1	0	0	0	0	0	0	0	0	0	0	0	1	1	0	0	1	1	0	0	1	1	0	0	0	0
419	9e2fe033	1	2170	2=sheko	2	1=urban	4	252.98	2	40	3=protes	3=Sheko	1=marrie	2=primar	1=yes	4=second	2=farmer	1=farmer	4980	6	0	1	1	1	0	0	0	0	1	1	0	1	1	1	0	1	0	0	1	0	1	0	0	1	1	0	1	0	0
439	1.0	1	3105	3=debrew	3	2=rural	3	26.21	2	35	3=protes	1=Bench	1=marrie	0.0	2=no		8=other		500	4	0	0	1	1	0	0	0	0	1	0	0	0	1	1	0	1	0	0	0	0	0	0	0	1	0	0	0	0	1
460	a6d5a4d6	1	2023	2=sheko	2	2=rural	3	51.36	2	38	1=orthod	4=Tigre	1=marrie	3=primar	1=yes	3=primar	1=Housew	1=farmer	470	5	0	1	1	1	0	0	0	0	1	1	0	1	1	1	0	1	0	0	1	0	0	0	0	1	1	0	1	0	0
471	1.0	1	3014	3=debrew	3	1=urban	3	75.66	2	41	3=protes	1=Bench	1=marrie	0.0	2=no		2=farmer	1=farmer	1200	8	0	0	1	1	0	0	0	0	1	1	1	0	0	1	1	1	1	0	0	0	1	0	0	1	1	0	0	0	0
472		1	1171	1=mizan	1	1=urban	3	10.85	1	39	3=protes	1=Bench	1=marrie	0.0	3=don't		1=Housew	1=farmer	1000	5	0	0	1	0	0	0	0	0	1	1	0	1	1	1	0	0	1	0	0	0	0	0	0	1	0	0	0	0	0
486		1	1180	1=mizan	1	1=urban	4	287.74	1	45	1=orthod	1=Bench	1=marrie	1=nonfor	1=yes	2=primar	1=Housew	1=farmer	1000	10	0	0	1	1	0	0	0	0	1	0	1	1	1	0	0	0	1	1	1	0	1	0	0	1	1	0	0	0	0
494	1.0	1	3037	3=debrew	3	1=urban	3	148.29	2	43	3=protes	1=Bench	1=marrie	0.0	1=yes	5=higher	1=Housew	3=gov't	3000	6	0	1	1	1	0	0	0	0	0	1	0	0	0	0	0	1	1	1	1	1	1	0	0	1	1	0	0	1	1
523		1	1176	1=mizan	1	1=urban	3	37.8	1	41	3=protes	1=Bench	1=marrie	3=primar	1=yes	4=second	1=Housew	3=gov't	3000	4	1	1	1	1	0	0	0	1	0	0	1	0	1	1	0	1	1	1	0	1	1	0	0	1	1	1	0	1	0
525	baef3615	1	2019	2=sheko	2	2=rural	3	72.58	2	35	1=orthod	5=Keffa	1=marrie	2=primar	1=yes	2=primar	2=farmer	1=farmer	2000	5	0	1	1	1	0	0	0	0	1	1	0	0	1	1	1	1	0	0	1	0	0	0	0	1	1	0	1	0	0
539		1	1052	1=mizan	1	1=urban	3	47	1	38	3=protes	1=Bench	1=marrie	3=primar	1=yes	5=higher	1=Housew	3=gov't	2000	4	0	1	1	1	0	0	0	1	0	0	0	0	0	0	0	1	1	0	1	0	0	1	1	1	0	0	1	0	0
541	1.0	1	3248	3=debrew	3	2=rural	3	101.8	2	38	3=protes	1=Bench	1=marrie	0.0	1=yes	3=primar	2=farmer	2=mercha	1600	7	1	1	1	1	0	0	0	0	1	0	0	0	1	1	0	1	1	0	1	0	1	0	1	1	1	0	1	1	1
543	c1ad584d	1	2004	2=sheko	2	2=rural	3	147	2	22	3=protes	5=Keffa	1=marrie	0.0	1=yes	2=primar	2=farmer	1=farmer	300	10	0	1	1	1	0	0	0	1	1	1	0	0	0	1	1	1	0	0	1	0	1	0	0	1	1	0	1	0	0
550	1.0	1	3222	3=debrew	3	2=rural	3	33.87	2	36	3=protes	1=Bench	1=marrie	2=primar	1=yes	4=second	2=farmer	1=farmer	2000	6	0	0	1	1	0	0	0	0	1	1	1	1	1	1	0	1	0	1	1	0	1	0	0	1	1	0	1	1	1
555		1	1159	1=mizan	1	1=urban	3	106.4	1	40	4=other	1=Bench	1=marrie	3=primar	2=no		2=farmer	1=farmer	800	4	0	1	1	1	0	0	0	0	0	1	1	1	1	1	0	0	1	0	1	0	1	0	0	1	1	0	0	0	0
561		1	1010	1=mizan	1	1=urban	3	114	1	52	1=orthod	2=Amhara	1=marrie	5=higher	1=yes	5=higher	4=govern	3=gov't	7000	4	1	1	1	1	0	0	0	0	0	0	0	0	0	0	0	1	1	1	1	1	1	1	1	1	1	1	1	1	1
581		1	1133	1=mizan	1	1=urban	3	6.25	1	38	2=muslim	2=Amhara	1=marrie	2=primar	1=yes	3=primar	1=Housew	5=privat	3000	4	0	1	1	1	0	0	0	0	0	0	0	0	0	0	0	1	1	0	1	1	1	0	0	1	1	0	0	1	0
607	1.0	1	3101	3=debrew	3	1=urban	4	341.48	2	39	1=orthod	2=Amhara	1=marrie	0.0	3=don't		1=Housew	2=mercha	3000	4	0	1	1	1	0	0	0	0	0	0	0	0	1	1	0	1	1	1	0	0	1	0	0	1	1	0	0	1	1
638	1.0	1	3128	3=debrew	3	2=rural	3	98.7	2	36	3=protes	1=Bench	1=marrie	2=primar	1=yes	3=primar	2=farmer	1=farmer	3000	6	0	0	1	0	0	0	0	0	1	1	1	1	0	0	0	0	0	0	1	0	0	0	0	1	1	0	0	1	1
657		1	1083	1=mizan	1	1=urban	6	19.28	1	22	3=protes	5=Keffa	1=marrie	3=primar	2=no	2=primar	2=farmer	5=privat	2500	5	0	1	1	1	0	0	0	0	0	0	0	0	0	0	0	0	1	0	0	0	1	0	0	1	0	0	0	0	0
679		1	1015	1=mizan	1	1=urban	3	213.46	1	45	2=muslim	1=Bench	1=marrie	5=higher	1=yes	3=primar	4=govern	4=privat	7000	5	1	1	1	1	0	0	0	0	0	0	0	1	0	0	0	1	1	0	0	1	0	1	1	1	1	1	0	1	1
690	1.0	1	3057	3=debrew	3	1=urban	3	316.99	2	44	3=protes	1=Bench	1=marrie	0.0	1=yes	3=primar	2=farmer	5=privat	700	6	0	1	1	1	0	0	0	0	1	1	0	0	0	1	0	1	0	0	1	0	1	0	0	1	1	0	0	1	1
726	1.0	1	3258	3=debrew	3	2=rural	3	48.2	2	36	3=protes	1=Bench	1=marrie	2=primar	1=yes	2=primar	3=mercha	1=farmer	700	5	0	0	1	1	0	0	0	0	1	1	0	0	0	1	0	1	0	0	0	1	0	0	0	1	1	0	0	1	1
727	1.0	1	3020	3=debrew	3	1=urban	3	19.33	2	41	3=protes	1=Bench	1=marrie	2=primar	1=yes	4=second	2=farmer	3=gov't	1000	7	1	1	1	1	0	0	0	0	1	1	0	0	1	1	0	0	1	0	1	0	1	0	0	1	0	0	0	0	0
731	1.0	1	3062	3=debrew	3	2=rural	3	4.35	2	36	3=protes	1=Bench	1=marrie	1=nonfor	1=yes	3=primar	2=farmer	1=farmer	1000	6	0	1	1	1	0	0	0	0	0	1	0	0	1	0	0	1	1	1	1	0	1	0	0	1	0	0	1	0	0
740	1.0	1	3274	3=debrew	3	2=rural	3	115.2	2	44	3=protes	1=Bench	1=marrie	0.0	2=no		3=mercha	1=farmer	1200	7	0	0	1	1	0	0	0	0	1	1	0	0	1	0	0	0	0	0	1	0	0	0	0	1	1	0	0	1	0
749	1.0	1	3103	3=debrew	3	2=rural	3	40.44	2	35	3=protes	1=Bench	1=marrie	0.0	2=no		2=farmer	1=farmer	400	4	0	0	1	1	0	0	0	0	1	1	0	0	0	0	0	1	0	0	0	0	0	0	0	1	0	0	0	0	0
751	1.0	1	3065	3=debrew	3	2=rural	3	371.94	2	38	3=protes	1=Bench	1=marrie	0.0	2=no		2=farmer	1=farmer	800	8	0	1	1	1	0	0	0	0	1	1	0	0	1	1	1	1	0	0	0	0	0	0	0	1	1	0	0	0	1
31	1.0	1	3013	3=debrew	3	1=urban	4	80.9	2	41	2=muslim	1=Bench	1=marrie	2=primar	2=no		3=mercha	5=privat	1000	4	0	1	1	1	0	0	0	0	0	1	0	0	1	0	0	1	1	0	0	1	1	0	0	1	1	0	0	1	0
53	1.0	1	3158	3=debrew	3	2=rural	4	58.1	2	41	2=muslim	5=Keffa	3=divorc	0.0	1=yes	2=primar	3=mercha	7=other	1000	2	1	1	1	1	0	0	0	0	0	0	0	0	1	1	0	1	0	0	1	0	1	0	0	1	1	0	1	1	1
77	1.0	1	3138	3=debrew	3	2=rural	4	65.44	2	40	3=protes	1=Bench	1=marrie	2=primar	1=yes	3=primar	2=farmer	1=farmer	975	3	0	0	1	0	0	0	0	0	1	1	0	0	0	0	0	0	0	0	0	0	0	0	0	1	1	0	0	0	0
82	216a5587	1	2182	2=sheko	2	2=rural	4	37.44	2	43	3=protes	3=Sheko	1=marrie	2=primar	1=yes	3=primar	1=Housew	1=farmer	450	6	0	1	1	1	0	0	0	0	1	1	0	0	1	1	0	1	1	0	0	0	0	0	0	1	1	0	1	0	0
87	24765923	1	2001	2=sheko	2	2=rural	4	58.9	2	40	3=protes	3=Sheko	1=marrie	2=primar	2=no		2=farmer	1=farmer	300	10	0	1	1	1	0	0	0	0	1	1	0	0	1	1	1	1	0	0	0	0	0	0	0	1	0	0	1	0	0
89		1	1201	1=mizan	1	1=urban	4	63.72	1	36	3=protes	5=Keffa	1=marrie	3=primar	1=yes	5=higher	1=Housew	3=gov't	2000	10	0	0	0	0	0	0	0	0	0	0	0	0	0	1	0	0	1	1	0	1	1	0	0	1	1	0	0	1	1
91		1	1020	1=mizan	1	1=urban	4	52	1	36	1=orthod	5=Keffa	1=marrie	4=second	1=yes	4=second	3=mercha	3=gov't	3000	4	1	1	1	1	1	1	1	1	1	1	1	0	0	0	0	1	1	0	1	1	1	0	1	1	1	1	0	1	1
94		1	1207	1=mizan	1	1=urban	4	40.69	1	40	3=protes	1=Bench	2=single	0.0	2=no		1=Housew	1=farmer	2500	6	0	0	1	1	0	0	0	0	1	1	0	1	1	1	0	1	1	0	1	0	0	0	0	1	1	0	0	0	1
106		1	1050	1=mizan	1	1=urban	4	314.46	1	28	1=orthod	2=Amhara	1=marrie	0.0	3=don't	3=primar	8=other		300	2	0	0	0	0	0	0	0	0	0	0	0	0	0	0	0	0	0	0	0	0	0	0	0	0	0	0	0	0	0
110	1.0	1	3125	3=debrew	3	2=rural	4	135.7	2	41	3=protes	1=Bench	1=marrie	0.0	2=no		2=farmer	1=farmer	2000	5	0	1	1	1	0	0	0	0	1	1	0	0	1	0	0	1	0	0	0	0	0	0	0	1	0	0	0	0	0
117	32471723	1	2061	2=sheko	2	1=urban	3	8.87	2	36	1=orthod	4=Tigre	1=marrie	0.0	2=no		1=Housew	1=farmer	490	4	0	1	1	1	0	0	0	0	1	0	0	1	1	1	0	0	1	0	0	0	0	0	0	1	1	0	1	0	0
133		1	1154	1=mizan	1	1=urban	4	72.75	1	43	3=protes	1=Bench	1=marrie	4=second	1=yes	3=primar	5=privat	7=other	2000	5	0	1	1	1	0	0	0	0	0	1	0	0	0	0	0	1	1	0	1	1	1	0	0	1	0	0	1	0	0
148		1	1066	1=mizan	1	1=urban	4	48.76	1	38	1=orthod	6=other	1=marrie	0.0	1=yes	1=nonfor	1=Housew	5=privat	2000	6	1	1	1	1	0	0	0	0	0	0	0	0	0	0	0	1	1	0	1	1	1	0	1	1	1	1	0	1	1
184	580bebcf	1	2157	2=sheko	2	1=urban	4	106.36	2	40	3=protes	3=Sheko	1=marrie	4=second	1=yes	2=primar	3=mercha	2=mercha	500	4	0	1	1	1	0	0	0	0	1	0	0	0	1	1	0	1	0	0	0	0	0	0	0	1	1	0	0	0	0
195	1.0	1	3207	3=debrew	3	2=rural	4	87	2	38	3=protes	1=Bench	1=marrie	2=primar	1=yes	3=primar	2=farmer	1=farmer	750	9	0	0	1	1	0	0	0	0	1	1	0	1	1	1	1	1	0	0	0	0	0	0	0	1	1	0	0	1	1
201	5a94d300	1	2181	2=sheko	2	2=rural	4	101.1	2	38	1=orthod	2=Amhara	1=marrie	4=second	1=yes	4=second	6=privat	5=privat	1000	4	1	1	1	1	0	0	0	0	0	0	0	0	0	0	0	1	1	0	1	1	1	0	1	1	1	0	0	0	1
206	5b8c9097	1	2125	2=sheko	2	1=urban	4	29.84	2	41	3=protes	3=Sheko	1=marrie	0.0	2=no		7=labour	6=labour	850	4	0	0	0	0	0	0	0	0	0	1	0	1	1	1	1	0	0	0	0	0	0	0	0	0	0	0	0	0	0
208		1	1043	1=mizan	1	1=urban	4	42	1	55	1=orthod	2=Amhara	1=marrie	4=second	2=no		6=privat	3=gov't	1000	7	1	1	1	1	0	0	0	0	0	0	0	0	0	1	0	1	1	0	1	1	1	0	0	1	1	1	0	0	1
225		1	1084	1=mizan	1	1=urban	4	144.4	1	38	2=muslim	6=other	1=marrie	2=primar	1=yes	3=primar	6=privat	7=other	1500	6	1	0	1	1	0	0	0	0	0	0	0	0	0	1	0	1	1	0	1	1	1	0	1	1	1	0	0	1	0
231		1	1137	1=mizan	1	1=urban	4	36.69	1	40	2=muslim	6=other	1=marrie	0.0	1=yes	2=primar	3=mercha	2=mercha	2500	6	1	1	1	1	0	0	1	0	0	1	1	1	1	1	0	1	1	0	1	0	1	0	0	1	1	0	0	0	1
240		1	1108	1=mizan	1	1=urban	4	137.46	1	40	1=orthod	6=other	1=marrie	3=primar	2=no		1=Housew	2=mercha	5000	7	1	1	1	1	0	0	0	0	0	1	0	0	0	1	0	1	1	0	0	1	1	0	0	0	1	0	0	1	1
243	1.0	1	3179	3=debrew	3	2=rural	4	57.45	2	35	3=protes	1=Bench	1=marrie	3=primar	2=no		2=farmer	1=farmer	550	6	0	1	1	1	0	0	0	0	1	1	0	0	1	0	0	1	0	0	1	0	0	0	0	1	1	0	0	1	1
256	1.0	1	3155	3=debrew	3	2=rural	4	69.83	2	42	3=protes	1=Bench	1=marrie	2=primar	1=yes	1=nonfor	2=farmer	1=farmer	500	4	0	1	1	1	0	0	0	0	1	1	0	0	0	0	0	1	0	1	0	0	0	0	0	1	1	0	0	0	0
264	1.0	1	3151	3=debrew	3	2=rural	4	72.5	2	37	3=protes	1=Bench	1=marrie	0.0	2=no		2=farmer	1=farmer	500	8	0	0	1	1	0	0	0	0	1	0	0	0	0	0	0	0	0	0	0	0	0	0	0	1	0	0	0	0	0
268	7383ec91	1	2175	2=sheko	2	1=urban	4	74	2	40	2=muslim	2=Amhara	1=marrie	3=primar	2=no		2=farmer	2=mercha	550	2	0	1	1	1	0	0	0	0	0	0	0	0	1	1	0	0	1	0	1	0	0	0	0	1	1	0	0	0	0
276	1.0	1	3055	3=debrew	3	1=urban	4	106	2	41	3=protes	1=Bench	1=marrie	0.0	1=yes	2=primar	2=farmer	2=mercha	700	7	0	1	1	1	0	0	0	0	0	1	0	1	0	1	1	1	1	1	1	0	1	0	0	1	1	0	0	0	0
306		1	1068	1=mizan	1	1=urban	4	56.32	1	40	3=protes	1=Bench	1=marrie	3=primar	1=yes	4=second	1=Housew	3=gov't	600	11	0	1	1	1	0	0	0	0	0	1	0	0	0	1	0	1	1	0	1	0	1	0	0	1	1	0	0	1	0
315	1.0	1	3256	3=debrew	3	2=rural	4	4.87	2	41	3=protes	1=Bench	1=marrie	3=primar	1=yes	3=primar	3=mercha	5=privat	2100	3	1	1	1	1	0	0	0	0	1	1	1	0	0	0	0	1	0	0	1	0	1	0	0	1	1	0	0	1	1
316		1	1096	1=mizan	1	1=urban	4	168	1	38	1=orthod	5=Keffa	4=widowe	3=primar	1=yes		1=Housew		2000	6	1	1	1	1	0	0	0	0	0	1	0	0	0	0	0	0	1	0	0	1	1	0	0	1	1	0	0	0	0
320	1.0	1	3078	3=debrew	3	2=rural	4	123.3	2	45	3=protes	1=Bench	1=marrie	0.0	2=no		1=Housew	1=farmer	1400	6	0	0	1	1	0	0	0	0	1	1	1	0	0	1	1	0	0	1	1	0	1	0	1	0	0	1	1	1	1
322	7.095077	1	1047	1=mizan	1	1=urban	4	22.87	1	40	1=orthod	5=Keffa	1=marrie	3=primar	1=yes	3=primar	1=Housew	5=privat	2000	5	0	1	1	1	0	0	0	0	0	0	0	0	0	1	0	1	1	0	1	1	1	0	0	1	1	0	0	1	1
332		1	1177	1=mizan	1	1=urban	4	69.31	1	41	2=muslim	2=Amhara	1=marrie	3=primar	1=yes	4=second	1=Housew	2=mercha	2000	5	1	1	1	1	0	0	0	1	0	0	0	0	0	1	0	1	1	1	0	1	1	0	1	1	1	1	0	1	1
348	1.0	1	3165	3=debrew	3	2=rural	4	90.08	2	35	3=protes	1=Bench	1=marrie	2=primar	2=no		2=farmer	1=farmer	500	5	0	0	1	1	0	0	0	0	1	0	0	0	1	0	0	1	0	0	0	0	0	0	0	1	0	0	0	0	0
376	90000626	1	2162	2=sheko	2	1=urban	4	167	2	40	3=protes	3=Sheko	1=marrie	0.0	2=no		2=farmer	1=farmer	1500	3	0	1	1	1	0	0	0	0	1	1	0	1	1	1	0	0	0	0	1	0	0	0	0	1	1	0	0	0	0
406	9ae18d97	1	2190	2=sheko	2	2=rural	4	92.1	2	41	3=protes	5=Keffa	1=marrie	0.0	2=no		2=farmer	1=farmer	2300	5	0	1	1	1	0	0	0	0	1	1	0	0	1	1	0	1	0	0	1	0	1	0	0	1	1	0	1	0	0
425	9e69a882	1	2070	2=sheko	2	1=urban	4	23.6	2	41	3=protes	5=Keffa	1=marrie	0.0	2=no		1=Housew	1=farmer	490	5	0	1	1	1	0	0	0	0	1	1	0	0	1	1	0	0	1	0	0	0	0	0	0	1	1	0	1	0	0
442		1	1125	1=mizan	1	1=urban	4	56.32	1	41	1=orthod	5=Keffa	1=marrie	0.0	1=yes	4=second	1=Housew	5=privat	2000	7	1	1	1	1	1	0	0	0	0	0	0	0	0	0	0	1	1	0	1	1	1	1	1	1	1	1	0	1	0
450	1.0	1	3091	3=debrew	3	2=rural	4	167.16	2	44	3=protes	1=Bench	1=marrie	0.0	3=don't		2=farmer	1=farmer	500	6	0	1	1	1	0	0	0	0	1	1	0	0	0	1	1	1	0	0	0	0	0	0	0	1	0	0	0	0	0
455		1	1098	1=mizan	1	1=urban	4	174.59	1	37	2=muslim	2=Amhara	1=marrie	0.0	2=no		3=mercha	1=farmer	2000	3	1	1	1	1	0	0	0	0	0	0	0	0	0	0	0	0	1	0	0	1	1	0	1	1	1	0	0	0	0
470	a82b3435	1	2044	2=sheko	2	1=urban	4	39.9	2	45	3=protes	3=Sheko	1=marrie	0.0	2=no		2=farmer	1=farmer	490	6	0	1	1	1	0	0	0	0	1	0	0	1	1	1	0	0	1	0	0	0	0	0	0	1	1	0	1	0	0
479	a9ed3cfc	1	2102	2=sheko	2	1=urban	4	7.9	2	40	1=orthod	2=Amhara	1=marrie	2=primar	1=yes	3=primar	3=mercha	5=privat	1000	4	1	1	1	1	0	0	0	0	0	0	0	0	1	1	0	1	1	0	1	1	1	0	0	1	1	0	0	0	0
491		1	1219	1=mizan	1	1=urban	4	47	1	40	3=protes	5=Keffa	1=marrie	3=primar	1=yes	3=primar	1=Housew	1=farmer	2000	5	0	0	1	1	0	0	0	0	1	1	0	0	0	1	0	0	0	1	0	0	1	0	0	0	0	0	0	0	1
492	1.0	1	3008	3=debrew	3	1=urban	4	19.3	2	39	1=orthod	4=Tigre	1=marrie	2=primar	1=yes	3=primar	3=mercha	3=gov't	2000	5	0	1	1	1	0	1	0	0	1	0	0	0	0	1	0	1	1	1	1	0	1	0	1	1	1	0	1	0	0
505	b013523c	1	2011	2=sheko	2	2=rural	4	55.45	2	28	3=protes	3=Sheko	1=marrie	0.0	2=no		1=Housew	1=farmer	390	7	0	1	1	1	0	0	0	0	1	1	0	1	1	1	0	1	0	0	0	0	0	0	0	0	1	0	1	0	0
506		1	1168	1=mizan	1	1=urban	4	4.21	1	37	3=protes	4=Tigre	1=marrie	3=primar	1=yes		1=Housew	6=labour	1500	4	1	1	1	1	0	0	0	0	0	0	0	0	0	1	0	1	0	0	1	1	1	0	0	1	1	0	0	1	1
521	b76b2790	1	2039	2=sheko	2	1=urban	4	91.9	2	42	3=protes	3=Sheko	1=marrie	0.0	2=no		2=farmer	1=farmer	450	5	0	1	1	1	0	0	0	0	1	1	0	1	1	1	1	0	1	0	1	0	0	0	0	1	1	0	1	0	0
551		1	1203	1=mizan	1	1=urban	4	49	1	40	3=protes	1=Bench	1=marrie	2=primar	1=yes	2=primar	1=Housew	1=farmer	2000	6	0	0	1	0	0	0	0	0	0	1	1	0	1	1	0	1	1	0	1	1	1	0	0	1	1	0	0	0	0
574	1.0	1	3232	3=debrew	3	2=rural	4	72.75	2	35	3=protes	1=Bench	1=marrie	0.0	2=no			1=farmer	750	4	0	0	1	1	0	0	0	0	1	1	1	0	0	1	0	0	1	1	1	0	0	0	0	1	0	0	0	0	0
598	d50ff66d	1	2029	2=sheko	2	2=rural	4	278.47	2	39	3=protes	3=Sheko	1=marrie	0.0	2=no		2=farmer	1=farmer	450	6	0	1	1	1	0	0	0	0	1	1	1	0	1	1	0	1	0	0	1	0	0	0	0	1	1	0	1	0	0
614		1	1179	1=mizan	1	1=urban	4	6.25	1	43	1=orthod	1=Bench	1=marrie	4=second	1=yes	5=higher	1=Housew	3=gov't	3500	4	0	0	0	0	0	0	0	0	0	0	0	1	1	1	1	0	0	0	0	0	0	0	0	0	0	0	0	0	0
615	ddf31be3	1	2042	2=sheko	2	1=urban	4	103.3	2	36		1=Bench	1=marrie	3=primar	1=yes	3=primar	1=Housew	2=mercha	600	5	0	1	1	1	0	0	0	0	1	1	0	1	1	1	1	0	1	0	1	1	1	1	0	0	1	1	0	1	1
672	1.0	1	3197	3=debrew	3	2=rural	4	89.66	2	35	3=protes	1=Bench	1=marrie	0.0	2=no		2=farmer	1=farmer	500	6	0	1	1	1	0	0	0	0	1	1	0	1	0	1	0	1	0	0	0	0	0	0	0	1	1	0	0	0	0
706		1	1058	1=mizan	1	1=urban	4	46.3	1	41	3=protes	1=Bench	1=marrie	5=higher	1=yes	5=higher	4=govern	3=gov't	3000	4	1	1	1	1	0	0	0	0	0	0	0	0	0	0	1	1	1	1	0	1	1	0	1	1	1	1	1	1	1
722	1.0	1	3153	3=debrew	3	2=rural	4	73.97	2	35	3=protes	1=Bench	1=marrie	0.0	1=yes	2=primar	2=farmer	1=farmer	550	6	0	1	1	1	0	0	0	0	1	1	0	0	0	0	0	1	0	0	1	0	0	0	0	1	1	0	0	0	0
735	1.0	1	3048	3=debrew	3	2=rural	4	6.59	2	45	3=protes	2=Amhara	1=marrie	3=primar	1=yes	4=second	6=privat	5=privat		11	1	1	1	1	0	0	0	0	0	0	0	0	1	1	0	0	1	1	1	1	1	0	0	1	1	0	1	1	1
4	00af7410	1	2043	2=sheko	2	1=urban	5	36.2	2	43	3=protes	1=Bench	1=marrie	0.0	2=no		2=farmer	1=farmer	380	4	0	1	1	1	0	0	0	0	1	1	0	1	1	1	1	0	1	0	1	0	1	0	0	1	1	0	1	1	0
5		1	1181	1=mizan	1	1=urban	3	232.57	1	40	3=protes	1=Bench	1=marrie	0.0	1=yes	3=primar	3=mercha	7=other	2500	6	0	0	1	0	0	0	0	0	0	1	1	0	1	1	0	0	1	0	0	0	0	0	0	1	0	0	0	0	0
12		1	1210	1=mizan	1	1=urban	5	45.3	1	47	3=protes	5=Keffa	1=marrie	3=primar	1=yes	4=second	4=govern	3=gov't	1000	4	0	0	1	1	0	0	0	0	1	0	1	1	0	1	0	0	1	0	1	1	1	0	0	1	1	0	0	0	1
19	1.0	1	3190	3=debrew	3	2=rural	5	31.12	2	41	3=protes	1=Bench	4=widowe	0.0	2=no		2=farmer	1=farmer	1000	4	0	0	1	1	0	0	0	0	1	1	1	0	0	0	1	0	0	1	1	0	0	0	0	1	0	0	0	0	0
23		1	1174	1=mizan	1	1=urban	5	21.47	1	37	1=orthod	4=Tigre	1=marrie	3=primar	1=yes	4=second	1=Housew	3=gov't	2500	4	1	1	1	1	0	0	0	0	0	0	0	0	0	1	0	1	1	0	0	0	1	1	1	1	1	0	0	0	0
35	1.0	1	3049	3=debrew	3	1=urban	5	359.33	2	37	3=protes	1=Bench	1=marrie	0.0	2=no		2=farmer	2=mercha	1000	8	0	1	1	1	0	0	0	0	0	1	0	0	1	1	0	1	1	0	0	0	1	0	0	1	1	0	0	1	1
43	12c4e6eb	1	2041	2=sheko	2	1=urban	5	22.34	2	35	3=protes	1=Bench	1=marrie	2=primar	1=yes	2=primar	1=Housew	1=farmer	500	5	0	1	1	1	0	0	0	0	0	1	0	0	1	1	1	1	0	1	0	1	1	1	0	0	1	1	0	1	1
76	18b68550	1	2046	2=sheko	2	1=urban	5	130.4	2	43	3=protes	3=Sheko	1=marrie	0.0	2=no		1=Housew	1=farmer	590	4	0	1	1	1	0	0	0	0	1	1	0	1	1	1	0	1	1	0	1	0	0	0	0	0	1	1	0	0	0
90	1.0	1	3017	3=debrew	3	1=urban	5	174.78	2	35	3=protes	1=Bench	1=marrie	0.0	2=no		2=farmer	1=farmer	1500	8	0	1	1	1	0	0	0	0	1	1	1	0	0	0	1	1	0	0	0	0	0	0	0	1	1	0	1	0	0
103	2dd68181	1	2174	2=sheko	2	1=urban	5	196.5	2	35	2=muslim	3=Sheko	1=marrie	0.0	1=yes	3=primar	1=Housew	1=farmer	450	8	0	1	1	1	0	0	0	0	1	0	0	1	1	1	1	1	0	0	1	0	1	0	0	1	1	0	1	0	0
134	1.0	1	3026	3=debrew	3	1=urban	5	20.14	2	40	1=orthod	2=Amhara	1=marrie	3=primar	1=yes	3=primar	3=mercha	3=gov't	3000	4	1	1	1	1	0	0	0	0	0	1	0	1	1	1	1	1	1	1	1	1	1	0	0	1	1	0	1	1	1
136	1.0	1	3038	3=debrew	3	1=urban	5	33.65	2	41	3=protes	1=Bench	1=marrie	0.0	2=no		2=farmer	1=farmer	1000	5	0	1	1	1	0	0	0	0	0	1	1	0	0	0	0	1	0	0	0	0	1	0	0	1	1	0	0	0	0
142		1	1030	1=mizan	1	1=urban	5	6.21	1	41	4=other	6=other	5=separa	5=higher	1=yes	5=higher	4=govern	3=gov't	3000	4	0	1	1	1	0	0	0	0	0	0	0	0	0	0	0	1	1	1	1	1	1	0	0	1	1	1	0	1	0
149	1.0	1	3052	3=debrew	3	2=rural	5	54.9	2	35	3=protes	1=Bench	1=marrie	1=nonfor	2=no		2=farmer	1=farmer	900	6	0	0	1	1	0	0	0	0	0	1	1	0	0	0	1	0	0	1	1	0	1	0	0	1	0	0	1	1	1
167	1.0	1	3067	3=debrew	3	1=urban	5	211	2	47	3=protes	1=Bench	1=marrie	0.0	1=yes	3=primar	2=farmer	3=gov't	700	7	0	1	1	1	0	0	0	0	1	1	0	0	0	1	0	1	1	0	0	0	1	0	0	1	1	0	0	0	1
168	4d4c6bf0	1	2078	2=sheko	2	1=urban	5	100.25	2	36	2=muslim	3=Sheko	1=marrie	0.0	2=no		1=Housew	1=farmer	450	4	0	1	1	1	0	0	0	0	0	1	0	0	1	1	0	1	1	0	1	0	1	0	0	1	1	0	1	1	1
180	1.0	1	3132	3=debrew	3	2=rural	5	122.62	2	37	3=protes	1=Bench	1=marrie	1=nonfor	2=no		2=farmer	1=farmer	600	6	0	0	1	0	0	0	0	0	1	1	0	0	0	0	0	0	0	0	0	0	0	0	0	1	1	0	0	0	0
187		1	1073	1=mizan	1	1=urban	5	21.56	1	37	1=orthod	5=Keffa	1=marrie	0.0	1=yes	3=primar	1=Housew	5=privat	2000	6	0	1	1	1	0	0	0	0	1	1	1	0	1	1	0	1	1	0	1	1	1	0	0	1	1	0	0	1	1
196		1	1099	1=mizan	1	1=urban	1	221	1	36	2=muslim	2=Amhara	1=marrie	2=primar	1=yes	3=primar	1=Housew	7=other	1000	5	0	1	1	1	0	0	0	0	0	0	0	0	0	0	0	0	1	0	1	1	0	0	0	1	1	0	0	0	1
198	1.0	1	3089	3=debrew	3	1=urban	5	70.59	2	41	3=protes	2=Amhara	1=marrie	3=primar	1=yes	3=primar	4=govern	2=mercha	800	5	0	1	1	1	0	0	0	0	0	0	0	0	0	0	0	1	1	0	0	0	1	0	0	1	1	0	0	1	1
221		1	1086	1=mizan	1	1=urban	5	88.94	1	40	1=orthod	6=other	1=marrie	4=second	1=yes	5=higher	4=govern	3=gov't	2000	4	1	1	1	1	0	0	0	0	0	0	0	0	1	1	0	1	1	1	0	1	1	0	0	1	1	0	0	0	0
246		1	1008	1=mizan	1	1=urban	5	256.79	1	41	1=orthod	2=Amhara	1=marrie	4=second	1=yes	5=higher	3=mercha	3=gov't	5000	7	1	1	1	1	0	1	0	0	0	0	0	0	0	0	0	1	1	0	0	1	1	0	0	1	1	1	0	0	1
249	1.0	1	3113	3=debrew	3	2=rural	5	63.4	2	35	3=protes	1=Bench	1=marrie	0.0	2=no		2=farmer	1=farmer	800	5	0	0	1	1	0	0	0	0	1	0	0	0	1	1	0	1	0	0	0	0	0	0	0	1	0	0	0	0	0
253	1.0	1	3135	3=debrew	3	2=rural	5	89.01	2	36	3=protes	1=Bench	1=marrie	1=nonfor	1=yes	1=nonfor	2=farmer	1=farmer	550	6	0	1	1	1	0	0	0	0	1	1	0	0	1	1	0	0	0	0	0	0	0	0	0	1	0	0	0	0	0
284		1	1163	1=mizan	1	1=urban	3	206.44	1	43	3=protes	1=Bench	1=marrie	3=primar	1=yes	4=second	1=Housew	5=privat	1500	5	0	1	1	1	1	0	0	0	1	1	0	0	0	1	0	1	1	0	1	1	1	0	0	1	1	0	1	0	0
285	1.0	1	3178	3=debrew	3	2=rural	5	184.3	2	36	3=protes	1=Bench	1=marrie	2=primar	1=yes	3=primar	2=farmer	1=farmer	1000	6	1	1	1	1	0	0	1	0	1	1	1	0	0	0	1	1	1	1	1	0	1	0	0	1	1	0	0	0	0
319	1.0	1	3078	3=debrew	3	2=rural	5	76.75	2	42		1=Bench	1=marrie	0.0	2=no		1=Housew	1=farmer	1400	6	0	0	1	1	0	0	0	0	1	1	1	0	0	1	1	0	0	1	1	0	1	0	1	0	0	1	1	1	1
326		1	1102	1=mizan	1	1=urban	3	336	1	41	1=orthod	1=Bench	5=separa	0.0	1=yes	3=primar	3=mercha	3=gov't	1500	3	1	1	1	1	0	0	0	0	0	0	0	0	0	1	0	0	1	1	1	1	1	0	0	0	0	0	0	1	1
354	1.0	1	3244	3=debrew	3	2=rural	5	112.5	2	41	3=protes	1=Bench	1=marrie	2=primar	1=yes	3=primar	3=mercha	3=gov't	2000	6	0	1	1	1	0	0	0	0	1	1	1	0	0	1	0	1	1	0	1	1	1	0	0	1	1	0	0	1	1
372	1.0	1	2196	2=sheko	2	2=rural	5	99.63	2	45	3=protes	3=Sheko	1=marrie	0.0	2=no		2=farmer	1=farmer	470	6	0	1	1	1	0	0	0	0	1	1	0	1	1	1	0	0	0	0	1	0	1	0	0	1	1	0	1	0	0
382	944ca1d4	1	2167	2=sheko	2	1=urban	5	114.18	2	45	3=protes	5=Keffa	1=marrie	0.0	2=no		2=farmer	1=farmer	540	5	0	1	1	1	0	0	0	0	1	1	0	0	1	1	0	0	0	0	1	0	0	0	0	1	1	0	1	0	0
393	1.0	1	3060	3=debrew	3	2=rural	5	95.6	2	37	3=protes	1=Bench	1=marrie	0.0	1=yes	1=nonfor	2=farmer	1=farmer	1000	7	0	1	1	1	0	0	0	0	0	1	1	0	1	1	1	1	0	0	0	0	1	0	0	1	1	0	1	0	0
401	1.0	1	3173	3=debrew	3	2=rural	5	102.6	2	35	3=protes	1=Bench	1=marrie	2=primar	2=no		2=farmer	1=farmer	350	7	0	1	1	1	0	0	0	0	1	1	0	0	1	1	1	1	0	0	1	0	0	0	0	1	1	0	0	1	0
408		1	1175	1=mizan	1	1=urban	5	8.88	1	40	1=orthod	2=Amhara	1=marrie	4=second	1=yes	4=second	4=govern	3=gov't	500	3	1	1	1	1	0	1	0	0	0	0	0	0	0	0	0	1	1	1	1	1	1	0	1	1	1	1	0	1	1
417		1	1039	1=mizan	1	1=urban	5	117.36	1	41	1=orthod	4=Tigre	1=marrie	3=primar	1=yes	4=second	3=mercha	2=mercha	5000	4	0	0	0	0	0	0	0	0	0	0	0	0	0	1	0	1	1	0	1	1	1	0	1	1	1	0	0	1	1
418	1.0	1	3087	3=debrew	3	1=urban	3	314.57	2	51	1=orthod	2=Amhara	1=marrie	0.0	1=yes	4=second	3=mercha	2=mercha	400	3	0	1	1	1	0	0	0	0	0	0	1	0	1	0	0	1	1	0	0	1	1	0	1	1	1	0	0	1	0
428	1.0	1	3088	3=debrew	3	2=rural	5	35.45	2	35	3=protes	1=Bench	4=widowe	1=nonfor	3=don't		2=farmer		600	5	0	0	1	1	0	0	0	0	1	1	1	1	1	1	0	0	0	0	1	0	0	0	0	1	0	0	0	0	0
432	9ff35b39	1	2154	2=sheko	2	1=urban	5	106.36	2	44	3=protes	1=Bench	1=marrie	0.0	1=yes	2=primar	1=Housew	2=mercha	500	5	0	1	1	1	0	0	0	0	0	0	0	0	0	1	0	1	1	0	1	0	1	0	0	1	1	0	0	0	1
434	1.0	1	3034	3=debrew	3	1=urban	5	106.54	2	40	3=protes	1=Bench	1=marrie	0.0	1=yes	2=primar	2=farmer	1=farmer	1200	11	1	1	1	1	0	0	0	0	0	1	1	0	1	1	0	1	0	0	0	0	1	0	0	1	0	0	1	0	0
435	a1021e8b	1	2180	2=sheko	2	2=rural	5	72.58	2	39	3=protes	3=Sheko	1=marrie	3=primar	1=yes	3=primar	6=privat	5=privat	2500	5	1	1	1	1	0	0	0	0	0	0	0	1	1	1	0	1	1	0	1	1	1	0	0	1	1	0	0	0	1
438		1	1013	1=mizan	1	1=urban	3	359.46	1	42	1=orthod	2=Amhara	1=marrie	5=higher	1=yes	5=higher	4=govern	3=gov't	5300	3	1	1	1	1	0	0	0	0	0	0	0	0	0	0	0	1	1	1	1	1	1	1	1	1	1	1	0	1	1
449		1	1046	1=mizan	1	1=urban	5	32.47	1	42	1=orthod	2=Amhara	1=marrie	0.0	3=don't		2=farmer	7=other	800	5	0	0	0	0	0	0	0	0	1	0	0	0	0	0	0	0	1	0	0	1	1	0	0	1	1	0	0	0	0
459		1	1003	1=mizan	1	1=urban	5	130.64	1	37	1=orthod	5=Keffa	1=marrie	0.0	3=don't	1=nonfor	3=mercha	2=mercha	1500	5	1	1	1	0	0	0	0	0	0	0	0	0	0	0	0	1	1	0	1	1	1	1	0	1	1	1	0	1	0
464	1.0	1	3176	3=debrew	3	2=rural	5	211.19	2	35	3=protes	5=Keffa	3=divorc	0.0	1=yes	1=nonfor	1=Housew	1=farmer	750	5	0	1	1	1	0	0	0	0	1	1	1	0	0	0	0	1	1	1	1	0	1	0	0	1	1	0	1	1	0
476	1.0	1	3131	3=debrew	3	2=rural	5	49.62	2	36	3=protes	1=Bench	1=marrie	0.0	2=no		2=farmer	1=farmer	500	5	0	0	1	1	0	0	0	0	1	1	0	0	0	0	0	1	0	0	0	0	0	0	0	1	0	0	0	0	0
477	a968921f	1	2192	2=sheko	2	2=rural	5	119	2	35	3=protes	2=Amhara	1=marrie	2=primar	1=yes	2=primar	1=Housew	1=farmer	560	4	0	1	1	1	0	0	0	0	1	1	0	0	1	1	1	1	0	0	1	0	0	0	0	1	1	0	1	0	0
483	aa57bf58	1	2086	2=sheko	2	1=urban	5	68.4	2	41	1=orthod	2=Amhara	1=marrie	1=nonfor	1=yes	3=primar	1=Housew	2=mercha	1000	4	0	0	1	0	0	0	0	0	0	0	0	0	0	0	0	0	1	0	1	0	1	0	0	1	0	0	1	0	0
485	1.0	1	3042	3=debrew	3	2=rural	5	261.79	2	36	3=protes	1=Bench	1=marrie	0.0	2=no		2=farmer	1=farmer	900	7	0	1	1	1	0	0	0	0	0	1	0	0	1	1	1	0	0	0	1	0	1	0	0	0	0	0	1	0	0
495	ab3cace3	1	2141	2=sheko	2	1=urban	5	66.58	2	56	2=muslim	5=Keffa	1=marrie	3=primar	2=no		1=Housew	2=mercha	700	3	0	0	0	0	0	0	0	0	0	1	0	1	1	1	1	0	0	0	0	0	0	0	0	0	0	0	0	0	0
502		1	1153	1=mizan	1	1=urban	5	330.25	1	37	3=protes	1=Bench	1=marrie	0.0	2=no		2=farmer	1=farmer	500	4	0	1	0	0	0	0	0	0	0	1	0	1	0	1	0	0	1	0	1	0	1	0	0	1	1	0	0	0	0
512		1	1199	1=mizan	1	1=urban	5	44.91	1	45	3=protes	1=Bench	1=marrie	2=primar	1=yes	3=primar	3=mercha	3=gov't	1000	8	0	0	1	1	1	0	0	0	0	1	0	0	1	1	1	0	1	0	0	1	0	0	0	1	0	0	0	0	0
517	b6a1898e	1	2015	2=sheko	2	1=urban	5	73.39	2	41	3=protes	2=Amhara	1=marrie	1=nonfor	1=yes	3=primar	1=Housew	2=mercha	1000	4	0	1	1	1	0	0	0	0	1	0	1	0	1	0	0	1	1	0	1	0	1	0	0	1	1	0	1	0	0
537	1.0	1	3118	3=debrew	3	2=rural	5	20.14	2	40	3=protes	1=Bench	1=marrie	0.0	2=no		2=farmer	1=farmer	1600	4	0	0	1	1	0	0	0	0	1	1	0	0	1	1	1	1	0	0	1	0	1	0	0	1	0	0	0	0	0
565		1	1106	1=mizan	1	1=urban	5	116.3	1	38	1=orthod	5=Keffa	1=marrie	0.0	1=yes	2=primar	6=privat	7=other	2000	3	0	1	1	1	0	0	0	0	0	0	0	0	0	0	0	1	1	0	1	1	1	0	0	1	1	1	0	1	1
568	1.0	1	3188	3=debrew	3	2=rural	5	63.4	2	36	3=protes	5=Keffa	1=marrie	2=primar	1=yes	3=primar	3=mercha	6=labour	1400	4	0	1	1	1	0	0	0	0	0	1	1	0	0	0	0	0	0	1	1	0	1	0	0	1	1	0	1	1	1
571		1	1090	1=mizan	1	1=urban	5	122.2	1	41	1=orthod	6=other	1=marrie	2=primar	1=yes	5=higher	5=privat	7=other	1000	7	0	1	1	1	0	0	0	0	1	1	1	1	0	0	0	1	1	0	0	1	1	1	0	1	1	0	0	1	0
582		1	1133	1=mizan	1	1=urban	5	6.17	1	38	2=muslim	2=Amhara	1=marrie	2=primar	1=yes	3=primar	1=Housew	5=privat	3000	4	0	1	1	1	0	0	0	0	0	0	0	0	0	0	0	1	1	0	1	1	1	0	0	1	1	0	0	1	0
588	1.0	1	3084	3=debrew	3	2=rural	5	69.94	2	42	3=protes	1=Bench	1=marrie	2=primar	1=yes	2=primar	2=farmer	1=farmer	1400	8	0	0	1	1	0	0	0	0	0	1	1	0	0	1	0	1	0	1	1	0	1	0	0	1	0	0	1	1	1
604		1	1218	1=mizan	1	1=urban	5	19.36	1	41	3=protes	1=Bench	3=divorc	0.0	1=yes	3=primar	3=mercha	1=farmer	500	4	0	0	1	0	0	0	0	0	1	1	0	1	0	1	0	0	1	0	0	0	1	0	0	1	0	0	0	0	0
633	e88d6728	1	2014	2=sheko	2	2=rural	5	303.94	2	29	3=protes	1=Bench	2=single	0.0	2=no	1=nonfor	2=farmer	1=farmer	300	6	0	1	1	1	0	0	0	0	1	1	0	1	1	1	0	1	0	0	0	0	0	0	0	1	1	0	1	0	0
636	1.0	1	3115	3=debrew	3	2=rural	5	61.93	2	36	3=protes	1=Bench	1=marrie	0.0	2=no		2=farmer	1=farmer	450	4	0	1	1	1	0	0	0	0	1	1	0	0	1	1	0	1	0	0	0	0	0	0	0	0	0	0	0	0	0
639	eb275f74	1	2056	2=sheko	2	1=urban	5	10.24	2	43	1=orthod	5=Keffa	1=marrie	0.0	2=no		2=farmer	2=mercha	600	5	1	1	1	1	0	0	0	0	0	1	0	1	1	1	0	1	1	0	1	0	0	0	0	1	1	0	1	0	0
644		1	1195	1=mizan	1	1=urban	5	119.8	1	40	3=protes	1=Bench	1=marrie	2=primar	1=yes	3=primar	2=farmer	1=farmer	700	7	0	0	1	1	0	0	1	1	0	1	1	1	0	1	0	1	1	0	1	0	1	0	0	1	0	0	0	0	1
676	fee6c4a2	1	2076	2=sheko	2	1=urban	5	19.36	2	41	3=protes	3=Sheko	1=marrie	0.0	2=no		1=Housew	1=farmer	460	5	0	1	1	1	0	0	0	0	1	1	0	1	1	1	0	0	1	0	1	0	0	0	0	1	1	0	1	0	0
678	1.0	1	3159	3=debrew	3	2=rural	5	74	2	21	1=orthod	1=Bench	1=marrie	1=nonfor	2=no		2=farmer	1=farmer	500	9	0	0	1	1	0	0	0	0	1	1	0	1	0	1	0	1	0	0	0	0	0	0	0	1	1	0	0	0	0
682	1.0	1	3022	3=debrew	3	1=urban	5	63.72	2	40	2=muslim	2=Amhara	1=marrie	0.0	1=yes	3=primar	3=mercha	2=mercha	2000	7	0	1	1	1	0	0	0	0	0	0	1	0	0	0	0	0	1	1	0	1	1	0	1	1	1	0	1	1	1
698	1.0	1	3126	3=debrew	3	2=rural	5	49	2	41	3=protes	1=Bench	1=marrie	2=primar	1=yes	3=primar	2=farmer	1=farmer	3000	7	0	0	1	1	0	0	0	0	1	1	0	1	1	1	1	1	0	1	1	0	1	0	0	1	1	0	1	1	1
713		1	1093	1=mizan	1	1=urban	5	150.95	1	41	1=orthod	6=other	3=divorc	0.0	3=don't		1=Housew	7=other	2500	4	0	1	1	1	0	0	0	0	0	0	0	0	0	0	0	1	1	0	0	0	1	0	0	0	1	0	0	1	1
720		1	1215	1=mizan	1	1=urban	5	6.45	1	36	3=protes	1=Bench	1=marrie	3=primar	1=yes	3=primar	4=govern	3=gov't	1000	9	0	0	1	0	0	0	0	0	1	1	0	1	0	1	0	0	1	0	1	1	1	0	0	1	1	0	0	0	0
742	1.0	1	3029	3=debrew	3	1=urban	5	288.18	2	35	3=protes	1=Bench	1=marrie	0.0	2=no		2=farmer	1=farmer	1000	5	0	1	1	1	0	0	0	0	1	1	0	1	0	1	0	1	1	1	1	0	1	0	0	1	1	0	0	1	1
752	1.0	1	3031	3=debrew	3	1=urban	5	172.61	2	36	3=protes	5=Keffa	1=marrie	3=primar	1=yes	3=primar	3=mercha	2=mercha	3000	4	1	1	1	1	0	1	0	0	0	1	0	0	1	1	0	1	1	0	0	1	1	0	0	1	1	0	0	1	1
753	1.0	1	3031	3=debrew	3	1=urban	5	172.61	2	38	3=protes	5=Keffa	1=marrie	3=primar	1=yes	3=primar	3=mercha	2=mercha	3000	4	1	1	1	1	0	1	0	0	0	1	0	0	1	1	0	1	1	0	0	1	1	0	0	1	1	0	0	1	1
22	1.0	1	3205	3=debrew	3	2=rural	6	73.97	2	38	3=protes	1=Bench	1=marrie	3=primar	1=yes	3=primar	2=farmer	1=farmer	650	7	0	1	1	1	0	0	0	0	1	1	0	0	1	0	1	1	0	0	0	0	0	0	0	1	1	0	0	0	0
38	1.0	1	3129	3=debrew	3	2=rural	6	69.83	2	35	3=protes	1=Bench	1=marrie	0.0	2=no		2=farmer	1=farmer	300	5	0	1	1	1	0	0	0	0	1	0	0	0	0	1	0	1	0	0	0	0	0	0	0	0	0	0	0	0	0
42		1	1012	1=mizan	1	1=urban	3	258.03	1	44	1=orthod	2=Amhara	1=marrie	5=higher	1=yes	5=higher	4=govern	3=gov't	5600	4	1	1	1	1	0	0	0	0	0	0	0	0	0	0	0	1	1	0	0	1	1	1	1	1	1	1	0	1	1
56		1	1055	1=mizan	1	1=urban	6	103.85	1	36	2=muslim	6=other	4=widowe	5=higher	1=yes	5=higher	4=govern	5=privat	3000	5	0	1	1	1	0	0	0	0	0	0	0	0	0	0	0	1	1	1	1	1	1	0	0	1	1	0	0	1	1
69		1	1104	1=mizan	1	1=urban	4	394.99	1	40	3=protes	1=Bench	1=marrie	2=primar	2=no		3=mercha	1=farmer	2000	5	1	1	1	1	0	0	0	0	0	1	0	0	0	1	0	0	1	0	0	0	1	0	0	0	0	0	0	0	0
98	1.0	1	3003	3=debrew	3	1=urban	6	178.6	2	41	1=orthod	2=Amhara	1=marrie	1=nonfor	3=don't		3=mercha		1500	4	0	1	1	1	0	0	0	0	0	1	0	0	0	1	0	0	1	0	1	0	1	0	0	1	1	0	1	0	0
100		1	1165	1=mizan	1	1=urban	6	313.44	1	37	3=protes	1=Bench	1=marrie	0.0	1=yes	3=primar	2=farmer	1=farmer	500	6	0	0	0	1	0	0	0	0	0	1	0	1	1	1	0	0	1	0	1	0	1	0	0	0	0	0	0	0	0
114		1	1067	1=mizan	1	1=urban	6	57.45	1	41	3=protes	1=Bench	1=marrie	2=primar	1=yes	4=second	6=privat	5=privat	3000	5	1	1	1	1	0	0	0	0	1	1	0	0	0	1	0	1	0	1	1	1	1	0	0	1	1	0	0	1	1
155		1	1003	1=mizan	1	1=urban	6	271.51	1	40	1=orthod	5=Keffa	3=divorc	4=second	3=don't		4=govern	7=other	1000	2	0	0	1	1	0	0	0	0	0	0	0	0	0	0	0	0	1	0	0	0	1	0	0	0	1	0	0	1	1
191	58fdd5b8	1	2034	2=sheko	2	1=urban	6	252.58	2	41	1=orthod	2=Amhara	1=marrie	2=primar	1=yes	3=primar	1=Housew	1=farmer	480	4	0	1	1	1	0	0	0	0	1	0	0	0	0	1	0	1	1	0	1	1	1	0	0	1	1	0	1	1	1
224	613956fd	1	2097	2=sheko	2	1=urban	6	66.06	2	36	2=muslim	2=Amhara	1=marrie	0.0	2=no		1=Housew	1=farmer	340	5	0	0	0	0	0	0	0	0	0	0	0	0	1	1	0	0	0	0	0	0	0	0	0	0	1	0	1	0	0
226	1.0	1	3056	3=debrew	3	2=rural	6	75.64	2	42	3=protes	1=Bench	1=marrie	0.0	2=no		2=farmer	1=farmer	1200	6	0	0	1	1	0	0	0	0	0	1	0	0	0	1	0	0	1	0	1	0	1	0	0	1	0	0	1	0	0
239		1	1142	1=mizan	1	1=urban	6	63.72	1	40	2=muslim	2=Amhara	1=marrie	2=primar	2=no	3=primar	3=mercha	2=mercha	3000	5	1	1	1	1	0	1	0	0	0	0	0	0	0	1	0	1	1	0	1	1	1	1	1	1	1	0	0	1	0
310	1.0	1	3198	3=debrew	3	2=rural	6	133.29	2	43	3=protes	3=Sheko	1=marrie	0.0	2=no		2=farmer	1=farmer	1600	5	0	1	1	1	0	0	0	0	0	1	0	0	1	0	0	1	0	0	1	0	0	0	0	1	1	0	0	1	1
325	7e1ab305	1	2074	2=sheko	2	1=urban	6	9.64	2	38	1=orthod	5=Keffa	1=marrie	0.0	2=no		2=farmer	1=farmer	480	5	0	1	1	1	0	0	0	0	1	1	0	1	1	1	0	0	1	0	1	1	1	0	1	1	1	0	1	0	0
357		1	1119	1=mizan	1	1=urban	6	49.62	1	45	3=protes	6=other	1=marrie	0.0	1=yes	4=second	1=Housew	5=privat	2000	5	0	1	1	1	0	0	0	0	0	0	0	0	0	0	0	1	1	0	1	1	1	0	0	1	1	0	0	1	0
363	1.0	1	3204	3=debrew	3	2=rural	6	123.1	2	35	3=protes	1=Bench	1=marrie	1=nonfor	1=yes	2=primar	2=farmer	1=farmer	1600	8	0	0	1	0	0	0	0	0	0	1	1	0	0	0	0	0	0	0	1	0	0	0	0	0	0	0	1	0	0
366		1	1206	1=mizan	1	1=urban	6	55.9	1	40	3=protes	1=Bench	3=divorc	0.0	1=yes	2=primar	1=Housew	7=other	600	4	0	0	1	1	0	0	0	0	1	1	0	0	1	1	0	1	1	0	1	0	0	0	0	1	1	0	0	1	1
368	1.0	1	3090	3=debrew	3	1=urban	6	21.3	2	40	1=orthod	2=Amhara	1=marrie	0.0	2=no		1=Housew	2=mercha	1100	5	0	1	1	1	0	0	0	0	0	0	0	0	0	1	0	0	1	1	1	1	1	0	0	1	1	0	0	0	1
384	956c414c	1	2188	2=sheko	2	2=rural	6	88.94	2	39	3=protes	3=Sheko	1=marrie	1=nonfor	1=yes	1=nonfor	2=farmer	1=farmer	430	5	0	1	1	1	0	0	0	0	1	1	0	1	1	1	0	1	0	0	1	0	1	0	0	1	1	0	1	0	0
436	a1021e8b	1	2180	2=sheko	2	2=rural	6	72.58	2	39	3=protes	3=Sheko	1=marrie	3=primar	1=yes	3=primar	6=privat	5=privat	2500	5	1	1	1	1	0	0	0	0	0	0	0	1	1	1	0	1	1	0	1	1	1	0	0	1	1	0	0	0	1
445	a31d28eb	1	2077	2=sheko	2	1=urban	6	31.99	2	42	3=protes	5=Keffa	1=marrie	2=primar	1=yes	3=primar	1=Housew	1=farmer	490	4	0	1	1	1	0	0	0	0	1	0	0	1	1	1	0	1	1	0	1	0	1	0	0	1	1	0	1	1	0
448	a368d3bb	1	2159	2=sheko	2	1=urban	6	126.3	2	36	1=orthod	2=Amhara	1=marrie	0.0	1=yes	3=primar	3=mercha	2=mercha	470	6	0	0	1	1	0	0	0	0	0	0	0	0	0	1	0	1	1	1	1	1	1	0	0	1	1	0	1	0	0
451	1.0	1	3142	3=debrew	3	2=rural	6	124.09	2	37	3=protes	1=Bench	1=marrie	0.0	2=no		2=farmer	1=farmer	1300	4	0	0	1	1	0	0	0	0	1	1	1	0	1	1	0	1	0	0	1	0	1	0	0	1	1	0	0	0	0
473	a82eb9aa	1	2008	2=sheko	2	2=rural	6	146.6	2	36	1=orthod	2=Amhara	1=marrie	0.0	2=no		1=Housew	1=farmer	450	4	0	0	1	1	0	0	0	0	1	1	0	0	1	1	0	1	0	0	0	0	0	0	0	1	1	0	1	0	0
475		1	1014	1=mizan	1	1=urban	6	153.63	1	44	3=protes	1=Bench	3=divorc	4=second	1=yes	4=second	1=Housew	3=gov't	2500	2	0	1	1	1	0	0	0	0	0	0	0	0	0	0	0	1	1	0	0	0	0	1	0	0	1	1	1	0	1
482	1.0	1	3044	3=debrew	3	2=rural	6	119.8	2	42	1=orthod	2=Amhara	1=marrie	3=primar	1=yes	3=primar	3=mercha	2=mercha	1500	4	1	1	1	1	0	0	0	0	0	1	0	0	0	1	0	0	1	1	0	0	0	0	1	1	0	0	1	1	1
497	ac8d9650	1	2177	2=sheko	2	1=urban	6	131.52	2	41	3=protes	3=Sheko	1=marrie	0.0	1=yes	2=primar	7=labour	2=mercha	450	6	1	1	1	1	0	0	0	0	0	0	0	0	1	1	0	0	1	0	1	0	1	0	0	1	1	0	0	0	0
503	afe5308d	1	2050	2=sheko	2	1=urban	6	66.06	2	40	1=orthod	2=Amhara	1=marrie	3=primar	1=yes	3=primar	1=Housew	2=mercha	750	4	1	1	1	1	0	0	0	0	1	1	0	0	1	1	0	1	1	0	1	1	1	0	0	1	1	0	1	1	1
511	b565ef05	1	2049	2=sheko	2	1=urban	6	5.31	2	45	3=protes	3=Sheko	1=marrie	0.0	2=no		2=farmer	1=farmer	340	5	0	1	1	1	0	0	0	0	1	0	0	0	0	1	0	0	1	0	0	0	0	0	0	1	1	0	1	0	0
514	1.0	1	3182	3=debrew	3	2=rural	6	61.93	2	40	3=protes	1=Bench	1=marrie	0.0	2=no		2=farmer	1=farmer	2000	5	0	0	1	0	0	0	0	0	1	1	0	0	1	1	0	0	1	1	1	0	1	0	0	1	1	0	0	0	0
516		1	1110	1=mizan	1	1=urban	6	72.5	1	43	3=protes	1=Bench	1=marrie	0.0	2=no		2=farmer	7=other	2000	6	1	1	1	1	0	0	0	0	0	1	1	0	0	1	0	0	1	0	0	0	0	0	0	0	0	0	0	0	0
519	1.0	1	3216	3=debrew	3	2=rural	6	8.85	2	41	3=protes	1=Bench	1=marrie	2=primar	1=yes	3=primar	2=farmer	2=mercha	2900	6	0	0	1	1	0	0	1	0	1	1	1	0	0	1	0	0	0	0	0	0	1	0	0	1	1	0	0	0	1
530	1.0	1	3162	3=debrew	3	2=rural	6	249.12	2	41	3=protes	1=Bench	1=marrie	1=nonfor	1=yes	2=primar	2=farmer	1=farmer	1000	5	1	1	1	1	0	0	0	0	1	1	1	0	0	1	1	1	0	1	1	0	0	1	0	1	1	0	1	0	1
542		1	1094	1=mizan	1	1=urban	6	279.16	1	45	3=protes	6=other	3=divorc	0.0	3=don't		6=privat	7=other	500	6	0	0	0	0	0	0	0	0	0	0	0	0	0	1	0	0	1	0	0	1	1	0	0	0	0	0	0	0	0
563	1.0	1	3186	3=debrew	3	2=rural	3	248.29	2	40	2=muslim	4=Tigre	1=marrie	0.0	1=yes	1=nonfor	3=mercha	2=mercha	1700	5	0	1	1	1	0	0	0	0	1	1	0	0	0	1	1	1	0	0	1	0	1	0	0	1	1	0	0	0	1
566	cf7fca2b	1	2163	2=sheko	2	1=urban	6	84	2	41	2=muslim	5=Keffa	1=marrie	0.0	1=yes	3=primar	1=Housew	2=mercha	540	4	1	1	1	1	0	0	0	0	1	1	0	1	1	1	0	1	0	0	1	0	1	0	0	1	1	0	1	0	0
573	1.0	1	3268	3=debrew	3	2=rural	6	112	2	39	3=protes	1=Bench	1=marrie	0.0	2=no		2=farmer	1=farmer	500	9	0	1	1	1	0	0	0	0	1	1	0	0	0	1	1	0	0	0	0	0	0	0	0	1	0	0	0	0	0
585		1	1033	1=mizan	1	1=urban	4	345.55	1	40	1=orthod	2=Amhara	1=marrie	5=higher	1=yes	4=second	1=Housew	6=labour	5500	4	1	1	1	1	0	0	0	1	0	0	0	0	0	0	0	1	1	1	1	1	1	1	0	1	1	1	0	1	1
587	d2967931	1	2110	2=sheko	2	1=urban	6	68.4	2	41	3=protes	3=Sheko	1=marrie	2=primar	1=yes	2=primar	1=Housew	1=farmer	800	6	0	0	0	0	0	0	0	0	1	0	0	1	0	1	0	1	0	0	1	0	1	0	0	0	0	0	1	0	0
594	1.0	1	3093	3=debrew	3	2=rural	6	4.66	2	41	3=protes	1=Bench	1=marrie	0.0	1=yes	3=primar	2=farmer	5=privat	500	5	0	1	1	1	0	0	0	0	1	0	0	0	0	1	0	1	0	0	0	0	1	0	0	0	1	1	0	0	0
609	dc074c92	1	2100	2=sheko	2	1=urban	5	27.04	2	28	2=muslim	2=Amhara	1=marrie	3=primar	1=yes	3=primar	3=mercha	2=mercha	1200	5	1	1	1	1	0	0	0	0	0	0	0	0	0	1	0	1	1	0	1	1	1	0	1	1	0	0	0	1	1
617		1	1152	1=mizan	1	1=urban	6	102.41	1	42	3=protes	1=Bench	1=marrie	5=higher	2=no		4=govern	7=other	1000	5	1	1	1	1	0	0	0	0	0	1	0	0	0	1	0	1	0	0	0	0	1	0	0	0	0	0	0	0	0
618	e35d6e4a	1	2038	2=sheko	2	1=urban	6	65.44	2	41	3=protes	3=Sheko	1=marrie	0.0	2=no	2=primar	2=farmer	1=farmer	390	4	0	1	1	1	0	0	0	0	1	0	0	0	1	1	0	0	1	0	0	0	0	0	0	1	1	0	1	0	0
627	1.0	1	3036	3=debrew	3	1=urban	6	33.33	2	42	3=protes	1=Bench	1=marrie	0.0	3=don't	1=nonfor	1=Housew	5=privat	2000	10	1	1	1	1	0	0	0	0	0	0	0	0	1	1	0	0	1	1	1	1	1	0	0	1	1	0	0	1	1
630		1	1198	1=mizan	1	1=urban	6	180	1	40	3=protes	1=Bench	1=marrie	0.0	1=yes	4=second	1=Housew	1=farmer	2500	10	0	0	1	1	0	0	0	0	1	1	0	0	0	1	0	1	1	0	1	0	1	0	0	0	0	0	0	0	0
631		1	1032	1=mizan	1	1=urban	6	41.36	1	40	1=orthod	1=Bench	1=marrie	5=higher	1=yes	5=higher	4=govern	3=gov't	6000	6	1	1	1	1	0	0	0	0	0	0	0	0	0	0	0	1	1	1	1	1	1	0	1	1	1	1	0	1	1
656	1.0	1	3077	3=debrew	3	1=urban	6	131.11	2	42	3=protes	2=Amhara	1=marrie	4=second	1=yes	5=higher	4=govern	3=gov't	2500	4	0	1	1	1	0	0	0	0	0	0	0	0	0	0	0	1	1	0	0	0	1	0	0	1	1	0	0	0	0
658	fb8b9e70	1	2135	2=sheko	2	1=urban	6	20.14	2	40	3=protes	3=Sheko	2=single	3=primar	2=no		3=mercha	2=mercha	1000	6	1	1	1	1	0	0	0	0	0	0	0	0	1	1	0	1	1	0	1	1	1	0	1	1	0	0	0	0	1
660	fc0291b1	1	2147	2=sheko	2	1=urban	6	104.31	2	37	1=orthod	2=Amhara	3=divorc	2=primar	1=yes	1=nonfor	3=mercha	6=labour	550	7	0	0	1	1	0	0	0	0	0	1	0	0	1	1	0	1	1	0	1	1	1	0	0	1	1	0	1	1	1
667	fc7031d0	1	2053	2=sheko	2	1=urban	6	8.85	2	36	3=protes	3=Sheko	1=marrie	0.0	2=no		1=Housew	1=farmer	490	5	0	1	1	1	0	0	0	0	1	1	0	1	1	1	0	1	1	0	0	0	0	0	0	1	1	0	1	0	0
673	fe1ff0a4	1	2191	2=sheko	2	2=rural	6	54.54	2	41	3=protes	3=Sheko	1=marrie	2=primar	1=yes	2=primar	1=Housew	1=farmer	560	6	0	1	1	1	0	0	0	0	1	1	0	1	1	1	0	1	0	0	1	0	0	0	0	1	1	0	1	0	0
711		1	1147	1=mizan	1	1=urban	6	41.33	1	45	2=muslim	2=Amhara	1=marrie	0.0	1=yes	2=primar	1=Housew	5=privat	2000	8	1	1	1	1	0	0	0	0	0	0	0	0	0	1	0	1	1	1	1	1	1	1	0	1	1	1	0	1	1
746	1.0	1	3054	3=debrew	3	1=urban	6	31.66	2	56	1=orthod	2=Amhara	1=marrie	4=second	2=no		4=govern	7=other	2000	2	0	1	1	1	0	0	0	0	0	0	0	0	0	1	0	1	1	0	1	1	1	0	1	0	1	1	1	1	1
750	1.0	1	3065	3=debrew	3	2=rural	6	371.94	2	38	3=protes	1=Bench	1=marrie	0.0	2=no		2=farmer	1=farmer	800	8	0	1	1	1	0	0	0	0	1	1	0	0	1	1	1	1	0	0	0	0	0	0	0	1	1	0	0	0	1
764	1.0	1	3139	3=debrew	3	2=rural	3	164.43	2	36	3=protes	1=Bench	1=marrie	1=nonfor	1=yes	1=nonfor	2=farmer	1=farmer	400	8	0	1	1	1	0	0	0	0	1	1	0	0	1	1	0	1	0	1	0	0	1	0	0	1	1	0	0	1	1
766	1.0	1	3226	3=debrew	3	2=rural	6	212	2	35	3=protes	1=Bench	1=marrie	0.0	2=no		2=farmer	1=farmer	600	5	0	0	1	1	0	0	0	0	1	1	1	0	0	0	0	0	0	0	0	0	0	0	0	1	1	0	0	0	0
10	1.0	1	3230	3=debrew	3	2=rural	7	36.1	2	35	3=protes	1=Bench	4=widowe	0.0	2=no		2=farmer		1600	4	0	0	1	1	0	0	0	0	1	1	1	0	0	1	0	0	0	1	1	0	0	0	0	1	0	0	1	0	0
14		1	1220	1=mizan	1	1=urban	7	54.45	1	37	3=protes	1=Bench	1=marrie	0.0	1=yes	3=primar	1=Housew	2=mercha	700	7	0	1	1	0	0	0	0	0	1	1	0	1	0	1	0	1	1	0	1	0	1	0	0	1	1	0	0	0	0
15	1.0	1	3019	3=debrew	3	1=urban	7	66.06	2	56	1=orthod	2=Amhara	1=marrie	3=primar	1=yes	4=second	1=Housew	2=mercha	2500	4	1	1	1	1	0	0	0	0	0	1	1	1	1	1	1	1	1	1	1	1	1	0	1	1	1	0	0	1	1
26		1	1029	1=mizan	1	1=urban	7	45.3	1	40	1=orthod	6=other	1=marrie	2=primar	1=yes	1=nonfor	3=mercha	2=mercha	9000	6	1	1	1	1	0	0	0	0	0	1	0	0	0	0	0	1	1	1	0	1	1	0	1	1	1	1	0	1	1
40	1278ae99	1	2178	2=sheko	2	1=urban	7	41	2	40	3=protes	3=Sheko	1=marrie	0.0	2=no		3=mercha	2=mercha	750	5	0	1	1	1	0	0	0	0	0	0	0	0	0	0	0	1	1	0	1	1	1	0	0	1	1	0	0	0	0
45		1	1211	1=mizan	1	1=urban	7	36.5	1	40	3=protes	1=Bench	1=marrie	0.0	1=yes	3=primar	2=farmer	2=mercha	700	5	0	0	1	1	0	0	0	0	1	1	0	1	1	1	1	1	1	0	1	0	1	0	0	1	0	0	0	0	0
81	1.0	1	3160	3=debrew	3	2=rural	7	117.58	2	37	1=orthod	1=Bench	1=marrie	0.0	2=no		2=farmer	1=farmer	1400	4	1	1	1	1	0	0	0	0	1	1	1	1	1	1	0	1	0	1	1	0	1	0	0	1	1	0	1	0	1
85	1.0	1	3082	3=debrew	3	2=rural	7	69.6	2	39	3=protes	1=Bench	1=marrie	0.0	1=yes	2=primar	2=farmer	1=farmer	2100	5	0	0	1	1	0	0	0	0	1	0	0	1	1	0	1	0	0	1	0	1	0	0	1	0	0	1	0	0	1
108	2e535377	1	2114	2=sheko	2	1=urban	7	120.7	2	28	3=protes	3=Sheko	1=marrie	2=primar	1=yes	2=primar	1=Housew	2=mercha	890	6	0	0	1	0	0	0	0	0	1	0	1	0	1	0	0	1	1	0	1	0	1	0	0	1	1	0	1	0	0
122	1.0	1	3097	3=debrew	3	1=urban	9	267.11	2	40	3=protes	1=Bench	1=marrie	0.0	3=don't		2=farmer	1=farmer	300	5	0	1	1	1	0	0	0	1	0	0	0	1	0	0	1	1	0	0	0	0	1	0	0	1	1	0	0	1	0
147		1	1178	1=mizan	1	1=urban	7	176	1	44	1=orthod	2=Amhara	1=marrie	4=second	1=yes	5=higher	1=Housew	3=gov't	2500	3	1	1	1	1	0	0	0	0	0	0	0	0	1	1	0	1	1	1	1	1	1	0	1	1	1	1	0	1	1
150	41538ac5	1	2053	2=sheko	2	1=urban	7	4.75	2	43	1=orthod	1=Bench	1=marrie	2=primar	1=yes	2=primar	1=Housew	2=mercha	560	6	1	1	1	1	0	0	0	0	1	1	0	1	1	1	1	1	1	0	1	1	1	0	0	1	1	0	1	1	1
160	1.0	1	3149	3=debrew	3	2=rural	7	73.39	2	42	3=protes	1=Bench	1=marrie	2=primar	3=don't		2=farmer	1=farmer	400	5	0	1	1	1	0	0	0	0	1	1	0	0	0	0	0	1	0	0	0	0	0	0	0	1	0	0	0	0	0
166		1	1109	1=mizan	1	1=urban	8	183.21	1	50	1=orthod	5=Keffa	1=marrie	0.0	2=no		6=privat	1=farmer	2300	7	0	0	1	1	0	0	0	0	1	0	0	0	0	1	0	0	1	0	1	1	1	0	0	0	1	1	0	0	0
193	594691a8	1	2022	2=sheko	2	2=rural	9	321	2	40	1=orthod	2=Amhara	1=marrie	2=primar	2=no		2=farmer	1=farmer	350	7	0	1	1	1	0	0	0	0	1	1	0	0	1	1	0	1	0	0	1	0	0	0	0	1	1	0	1	0	0
212	1.0	1	3250	3=debrew	3	2=rural	7	4.58	2	43	3=protes	1=Bench	1=marrie	2=primar	1=yes	2=primar	1=Housew	1=farmer	500	7	0	0	1	1	0	0	0	0	1	1	1	0	0	0	0	1	0	0	0	0	0	0	0	1	0	0	1	0	0
215	1.0	1	3212	3=debrew	3	2=rural	7	72.58	2	39	3=protes	1=Bench	1=marrie	1=nonfor	1=yes	1=nonfor	2=farmer	1=farmer	2300	9	0	1	1	1	0	0	0	0	1	1	1	0	0	0	0	1	1	0	1	0	1	0	0	1	1	0	0	0	0
217		1	1009	1=mizan	1	1=urban	8	326.78	1	51	3=protes	5=Keffa	1=marrie	5=higher	1=yes	4=second	4=govern	2=mercha	5000	5	1	1	1	1	0	0	0	0	0	0	0	0	0	0	0	1	1	1	1	1	1	1	1	1	1	1	0	1	1
220		1	1086	1=mizan	1	1=urban	7	88.94	1	40	1=orthod	6=other	1=marrie	4=second	1=yes	5=higher	4=govern	3=gov't	2000	4	1	1	1	1	0	0	0	0	0	0	0	0	1	1	0	1	1	1	0	1	1	0	0	1	1	0	0	0	0
222	1.0	1	3180	3=debrew	3	2=rural	7	54	2	39	1=orthod	1=Bench	1=marrie	0.0	1=yes	2=primar	2=farmer	1=farmer	1900	6	0	0	1	1	0	0	0	0	1	1	1	0	0	0	0	1	0	0	1	0	0	0	0	1	1	0	1	0	1
290	1.0	1	3002	3=debrew	3	1=urban	7	198.77	2	36	3=protes	1=Bench	1=marrie	0.0	2=no		2=farmer	1=farmer	1900	7	0	0	1	1	0	0	0	0	1	1	0	0	0	1	1	0	1	1	1	1	1	0	0	1	1	0	0	0	1
291	1.0	1	3002	3=debrew	3	1=urban	7	198.77	2	36	3=protes	1=Bench	1=marrie	0.0	2=no		2=farmer	1=farmer	1900	7	0	0	1	1	0	0	0	0	1	1	0	0	0	1	1	0	1	1	1	1	1	0	0	1	1	0	0	0	1
294		1	1158	1=mizan	1	1=urban	8	336	1	38	3=protes	1=Bench	1=marrie	3=primar	2=no		4=govern	1=farmer	1200	7	0	1	1	1	0	0	0	0	0	1	0	0	0	1	1	1	1	0	1	0	1	0	0	0	0	0	0	0	0
347	1.0	1	3165	3=debrew	3	2=rural	7	91.67	2	35	3=protes	1=Bench	1=marrie	2=primar	2=no		2=farmer	1=farmer	500	5	0	0	1	1	0	0	0	0	1	0	0	0	1	0	0	1	0	0	0	0	0	0	0	1	0	0	0	0	0
350		1	1063	1=mizan	1	1=urban	7	49	1	43	2=muslim	6=other	1=marrie	3=primar	1=yes	4=second	1=Housew	5=privat	400	9	1	1	1	1	0	0	0	0	0	0	0	0	0	0	0	1	1	1	1	1	1	0	0	1	1	1	0	1	0
369	1.0	1	3090	3=debrew	3	1=urban	7	19.28	2	40	1=orthod	2=Amhara	1=marrie	0.0	2=no		1=Housew	2=mercha	1100	5	0	1	1	1	0	0	0	0	0	0	0	0	0	1	0	0	1	1	1	1	1	0	0	1	1	0	0	0	1
385		1	1040	1=mizan	1	1=urban	7	97.44	1	43	1=orthod	1=Bench	1=marrie	5=higher	1=yes	5=higher	4=govern	3=gov't	3000	3	0	0	1	1	0	0	0	0	0	0	0	0	0	1	0	0	1	0	0	0	1	0	0	0	0	0	0	0	0
390	8.178185	1	1155	1=mizan	1	1=urban	7	83.2	1	42	1=orthod	1=Bench	1=marrie	4=second	1=yes	3=primar	6=privat	5=privat	3000	7	1	1	1	1	0	0	0	1	0	1	0	0	1	0	1	1	1	1	1	1	1	0	1	1	1	1	0	0	0
391	1.0	1	3242	3=debrew	3	2=rural	7	48.9	2	41	3=protes	1=Bench	5=separa	1=nonfor	1=yes	2=primar	3=mercha	1=farmer	1000	4	0	1	1	1	0	0	1	0	1	1	1	1	0	0	0	1	0	1	1	0	0	0	0	1	1	0	0	1	0
407	1.0	1	3080	3=debrew	3	1=urban	7	78.4	2	38	1=orthod	1=Bench	1=marrie	3=primar	1=yes	3=primar	2=farmer	1=farmer	1350	8	0	1	1	1	0	0	0	0	0	0	1	0	1	0	0	1	1	1	0	0	0	0	0	1	0	0	1	0	0
410	1.0	1	3172	3=debrew	3	2=rural	7	19.87	2	35	3=protes	1=Bench	4=widowe	2=primar	3=don't		2=farmer		700	5	1	1	1	1	0	0	0	0	1	1	1	1	0	0	0	1	0	0	1	0	0	0	0	0	0	0	1	0	0
427		1	1061	1=mizan	1	1=urban	7	35.21	1	37	2=muslim	6=other	1=marrie	0.0	1=yes	3=primar	1=Housew	4=privat	6000	4	0	0	0	0	0	0	0	0	0	0	0	0	0	0	0	0	0	0	0	0	0	0	0	0	0	0	0	0	0
433	9ff35b39	1	2154	2=sheko	2	1=urban	7	106.6	2	45	3=protes	1=Bench	1=marrie	0.0	1=yes	2=primar	1=Housew	2=mercha	500	5	0	1	1	1	0	0	0	0	0	0	0	0	0	1	0	1	1	0	1	0	1	0	0	1	1	0	0	0	1
440	a2110c48	1	2156	2=sheko	2	1=urban	7	75.66	2	36	3=protes	3=Sheko	1=marrie	0.0	2=no		2=farmer	2=mercha	450	7	1	1	1	1	0	0	0	0	1	0	0	1	1	1	0	1	1	0	1	0	0	0	0	1	1	0	0	0	0
501	1.0	1	3167	3=debrew	3	2=rural	7	112.31	2	35	3=protes	1=Bench	1=marrie	1=nonfor	1=yes	2=primar	2=farmer	1=farmer	400	7	0	1	1	1	0	0	0	0	1	1	0	0	1	0	0	1	0	0	0	0	0	0	0	1	1	0	0	0	0
554	c7ede066	1	2101	2=sheko	2	1=urban	7	109.87	2	37	2=muslim	2=Amhara	1=marrie	4=second	1=yes	4=second	3=mercha	2=mercha	800	4	1	0	1	1	0	0	0	0	0	0	0	1	1	1	0	1	0	0	1	1	0	0	0	1	0	0	0	0	1
567	cf7fca2b	1	2163	2=sheko	2	1=urban	7	103.25	2	56	2=muslim	5=Keffa	1=marrie	0.0	1=yes	3=primar	1=Housew	2=mercha	540	4	1	1	1	1	0	0	0	0	1	1	0	1	1	1	0	1	0	0	1	0	1	0	0	1	1	0	1	0	0
589	d50bad70	1	2002	2=sheko	2	2=rural	7	36	2	35	1=orthod	5=Keffa	1=marrie	0.0	2=no		2=farmer	1=farmer	500	6	0	1	1	1	0	0	0	0	1	1	0	1	1	0	0	1	1	0	1	0	1	0	0	1	0	0	1	0	0
612	1.0	1	3051	3=debrew	3	1=urban	8	331.27	2	40	1=orthod	2=Amhara	1=marrie	1=nonfor	1=yes	3=primar	3=mercha	2=mercha	800	4	0	1	1	1	0	0	0	0	0	0	0	0	1	1	0	1	1	1	0	1	1	0	1	1	1	0	0	1	1
629	e76c023a	1	2018	2=sheko	2	2=rural	7	73.39	2	35	3=protes	5=Keffa	1=marrie	2=primar	2=no		2=farmer	1=farmer	2300	3	0	1	1	1	0	0	0	0	1	1	0	0	1	1	0	1	0	0	1	0	1	0	0	1	1	0	1	0	0
662		1	1169	1=mizan	1	1=urban	7	66.06	1	37	1=orthod	5=Keffa	1=marrie	0.0	1=yes	4=second	6=privat	5=privat	2000	4	0	0	1	1	0	0	0	0	0	0	0	0	0	0	0	1	1	0	1	1	1	0	0	1	1	0	0	1	1
664	1.0	1	3006	3=debrew	3	1=urban	7	6.96	2	42	3=protes	1=Bench	1=marrie	0.0	2=no		2=farmer	1=farmer	1300	5	0	0	1	1	0	0	1	0	1	1	1	1	0	0	0	1	1	1	1	0	1	0	0	1	1	0	0	0	1
669	1.0	1	3050	3=debrew	3	1=urban	7	22.01	2	35	3=protes	1=Bench	1=marrie	3=primar	1=yes	2=primar	2=farmer	1=farmer	2000	4	0	0	1	1	0	0	0	0	0	1	0	0	1	1	1	0	0	0	0	0	1	0	0	1	1	0	1	1	1
684	1.0	1	3189	3=debrew	3	2=rural	7	24.87	2	35	3=protes	1=Bench	1=marrie	3=primar	1=yes	3=primar	2=farmer	1=farmer	700	9	0	1	1	1	0	0	0	0	1	1	0	0	0	1	0	1	0	0	0	0	0	0	0	1	0	0	0	0	0
688		1	1022	1=mizan	1	1=urban	7	108.3	1	44	3=protes	2=Amhara	1=marrie	5=higher	1=yes	5=higher	4=govern	4=privat	1500	4	1	1	1	1	0	0	0	0	0	0	0	0	0	0	0	1	1	1	0	1	1	1	1	1	1	1	0	1	1
693	1.0	1	3195	3=debrew	3	2=rural	7	72.75	2	35	3=protes	1=Bench	1=marrie	2=primar	1=yes	1=nonfor	2=farmer	1=farmer	1600	5	0	1	1	1	0	0	0	0	1	1	0	0	0	1	0	1	0	0	0	0	0	0	0	1	0	0	0	1	1
697		1	1112	1=mizan	1	1=urban	7	391	1	40	1=orthod	2=Amhara	1=marrie	1=nonfor	2=no		3=mercha	7=other	1800	3	1	0	0	0	0	0	0	0	0	0	0	0	0	1	0	0	1	0	1	0	0	0	0	0	1	0	0	0	0
704		1	1044	1=mizan	1	1=urban	7	260.47	1	41	3=protes	6=other	1=marrie	4=second	1=yes	4=second	4=govern	5=privat	1000	6	0	1	1	1	0	0	0	0	0	0	0	0	0	0	0	1	1	1	1	1	1	0	0	1	1	1	0	1	1
715		1	1187	1=mizan	1	1=urban	7	214.35	1	38	3=protes	5=Keffa	3=divorc	3=primar	3=don't		1=Housew		700	6	1	0	1	1	0	0	0	0	1	1	0	0	0	1	0	0	1	0	1	1	1	0	0	1	1	0	0	1	0
756	1.0	1	3140	3=debrew	3	2=rural	7	126.2	2	45	3=protes	5=Keffa	4=widowe	2=primar	2=no		3=mercha	2=mercha	900	2	0	1	1	1	0	0	0	0	0	0	0	0	1	1	0	0	0	0	1	0	1	0	0	1	1	0	1	1	1
758	1.0	1	3209	3=debrew	3	2=rural	7	68.85	2	37	3=protes	1=Bench	1=marrie	0.0	2=no		2=farmer	1=farmer	750	9	0	1	1	1	0	0	0	0	1	1	0	1	0	1	0	1	0	0	0	0	0	0	0	1	0	0	0	0	0
765	1.0	1	3139	3=debrew	3	2=rural	7	164.43	2	42	3=protes	1=Bench	1=marrie	1=nonfor	1=yes	1=nonfor	2=farmer	1=farmer	400	8	0	1	1	1	0	0	0	0	1	1	0	0	1	1	0	1	0	1	0	0	1	0	0	1	1	0	0	1	1
25	0a2d9172	1	2084	2=sheko	2	1=urban	8	135.99	2	40	1=orthod	2=Amhara	1=marrie	2=primar	1=yes	1=nonfor	1=Housew	1=farmer	460	4	0	0	0	0	0	0	0	0	0	0	0	0	0	0	0	0	0	0	0	0	0	0	0	0	0	0	1	0	0
33	0e617fcd	1	2098	2=sheko	2	2=rural	8	75.64	2	38	1=orthod	2=Amhara	1=marrie	0.0	1=yes	2=primar	2=farmer	2=mercha	700	5	1	1	1	1	0	0	0	0	1	1	1	1	1	1	1	1	0	0	0	0	0	0	0	1	1	0	1	1	1
49	12fa88d3	1	2107	2=sheko	2	1=urban	8	4.68	2	36	1=orthod	3=Sheko	1=marrie	0.0	1=yes	3=primar	1=Housew	5=privat	555	4	0	0	1	1	0	0	0	0	1	1	0	1	1	1	0	1	0	0	0	0	0	0	0	1	0	0	0	1	1
51		1	1173	1=mizan	1	1=urban	8	89.9	1	45	3=protes	1=Bench	1=marrie	0.0	2=no		1=Housew	1=farmer	400	4	0	0	0	0	0	0	0	0	0	1	0	0	1	0	0	0	1	0	0	0	0	0	0	0	0	0	0	0	0
63		1	1167	1=mizan	1	1=urban	8	150	1	38	3=protes	1=Bench	1=marrie	2=primar	1=yes	4=second	1=Housew	5=privat	1500	6	0	1	1	1	0	0	0	0	1	1	0	1	1	1	1	1	1	0	0	1	1	0	0	1	1	0	0	1	1
73		1	1048	1=mizan	1	1=urban	8	122.89	1	42	1=orthod	5=Keffa	3=divorc	3=primar	1=yes	3=primar	5=privat	2=mercha	700	4	1	0	0	0	0	0	0	0	0	0	0	0	0	1	0	0	1	0	0	1	1	0	0	1	1	0	0	0	0
86	229a8cc4	1	2079	2=sheko	2	1=urban	8	9.64	2	39	2=muslim	5=Keffa	1=marrie	0.0	2=no		2=farmer	1=farmer	380	4	0	1	1	1	0	0	0	0	1	1	0	0	1	1	0	1	1	0	1	0	1	0	0	1	1	0	1	0	0
92	27efe57b	1	2142	2=sheko	2	1=urban	8	31.2	2	44	3=protes	3=Sheko	1=marrie	2=primar	2=no		7=labour	7=other	750	7	0	0	1	1	0	0	1	0	1	1	1	1	1	1	1	0	0	0	1	0	0	0	0	1	0	0	1	0	0
105	2e4bd71c	1	2031	2=sheko	2	1=urban	8	51.47	2	38	3=protes	3=Sheko	1=marrie	0.0	2=no		2=farmer	1=farmer	450	5	0	1	1	1	0	0	0	0	1	0	0	1	1	1	0	0	1	0	1	0	0	0	0	1	1	0	1	0	0
113	1.0	1	3266	3=debrew	3	2=rural	8	93.57	2	37	3=protes	1=Bench	3=divorc	0.0	2=no		2=farmer	1=farmer	300	3	0	1	1	1	0	0	0	0	1	0	0	0	1	1	0	0	0	1	1	0	0	0	0	1	1	0	0	0	0
159	49f8c993	1	2113	2=sheko	2	1=urban	8	80.7	2	41	1=orthod	3=Sheko	1=marrie	2=primar	2=no		1=Housew	2=mercha	750	4	0	0	1	0	0	0	0	0	1	1	1	0	1	0	0	1	0	1	1	0	1	0	0	1	1	0	1	0	0
185		1	1160	1=mizan	1	1=urban	7	223	1	50	3=protes	1=Bench	1=marrie	0.0	1=yes	4=second	1=Housew	1=farmer	1500	12	0	0	1	1	0	0	0	1	1	0	0	0	0	0	0	0	0	0	0	0	0	0	1	1	1	0	0	0	0
186	1.0	1	3109	3=debrew	3	1=urban	8	145.3	2	41	3=protes	4=Tigre	3=divorc	4=second	1=yes	5=higher	3=mercha	3=gov't	2000	3	0	1	1	1	0	0	0	0	0	0	0	0	0	0	0	1	1	0	1	1	1	0	0	1	1	0	0	0	0
197	59a59d3f	1	2013	2=sheko	2	1=urban	8	214	2	35	3=protes	1=Bench	1=marrie	0.0	2=no		2=farmer	1=farmer	460	6	0	1	1	1	0	0	0	0	1	1	0	1	1	1	0	1	1	0	0	0	0	0	0	1	1	0	1	0	0
219	5e11e687	1	2116	2=sheko	2	1=urban	8	69.96	2	33	1=orthod	5=Keffa	1=marrie	2=primar	1=yes		3=mercha	2=mercha	700	4	0	1	1	1	0	0	0	0	0	1	1	1	1	1	1	0	0	0	1	0	1	0	0	1	1	0	1	0	0
223	60db1111	1	2063	2=sheko	2	1=urban	8	9.64	2	41	2=muslim	2=Amhara	1=marrie	3=primar	1=yes	3=primar	1=Housew	2=mercha	750	4	1	1	1	1	0	0	0	0	0	0	0	1	1	1	0	1	1	0	1	1	1	0	0	1	1	0	0	0	1
229	1.0	1	3030	3=debrew	3	1=urban	8	44.91	2	41	2=muslim	4=Tigre	1=marrie	3=primar	1=yes	4=second	1=Housew	2=mercha	1200	5	0	1	1	1	0	0	0	0	0	0	0	0	1	0	0	0	1	0	0	1	1	0	1	1	1	1	1	1	1
236	1.0	1	3254	3=debrew	3	2=rural	7	45	2	35	3=protes	1=Bench	1=marrie	2=primar	2=no		2=farmer	2=mercha	1500	6	0	0	1	1	0	0	0	0	1	1	1	0	0	0	0	0	0	0	1	0	0	0	0	1	0	0	0	0	0
273		1	1088	1=mizan	1	1=urban	8	114	1	41	3=protes	2=Amhara	1=marrie	3=primar	2=no		1=Housew	1=farmer	1000	5	0	1	1	1	0	0	0	0	1	1	0	0	0	0	0	1	1	0	0	0	1	0	0	1	1	0	1	1	1
274	73f43bac	1	2058	2=sheko	2	1=urban	8	6.34	2	45	3=protes	1=Bench	1=marrie	0.0	2=no		2=farmer	1=farmer	600	6	0	1	1	1	0	0	0	0	1	0	0	1	1	1	0	0	1	0	0	0	0	0	0	1	1	0	1	0	0
292	1.0	1	3002	3=debrew	3	1=urban	8	198.77	2	36	3=protes	1=Bench	1=marrie	0.0	2=no		2=farmer	1=farmer	1900	7	0	0	1	1	0	0	0	0	1	1	0	0	0	1	1	0	1	1	1	1	1	0	0	1	1	0	0	0	1
293		1	1212	1=mizan	1	1=urban	8	57.32	1	40	3=protes	1=Bench	3=divorc	0.0	3=don't		3=mercha		2500	4	0	0	1	0	0	0	0	0	0	1	0	0	0	1	0	0	1	0	0	0	0	0	0	1	0	0	0	1	0
295	1.0	1	3211	3=debrew	3	2=rural	8	112	2	38	3=protes	1=Bench	1=marrie	0.0	2=no		2=farmer	1=farmer	550	5	0	0	1	1	0	0	0	0	1	1	0	1	1	1	0	1	0	0	0	0	0	0	0	1	0	0	0	1	1
296	1.0	1	3211	3=debrew	3	2=rural	8	116	2	38	3=protes	1=Bench	1=marrie	0.0	2=no		2=farmer	1=farmer	550	5	0	0	1	1	0	0	0	0	1	1	0	1	1	1	0	1	0	0	0	0	0	0	0	1	0	0	0	1	1
329		1	1041	1=mizan	1	1=urban	7	335	1	33	1=orthod	5=Keffa	4=widowe	0.0	3=don't		6=privat	7=other	1000	3	0	1	1	1	0	0	0	0	0	0	0	0	0	0	0	0	1	0	0	1	0	0	0	1	1	0	0	0	0
335	1.0	1	3004	3=debrew	3	1=urban	8	57.45	2	41	3=protes	1=Bench	1=marrie	0.0	2=no		2=farmer	1=farmer	1200	7	1	1	1	1	0	0	0	0	1	1	1	0	0	0	1	1	1	1	1	1	0	0	0	1	1	0	0	1	1
336	1.0	1	3004	3=debrew	3	1=urban	8	57.32	2	41	3=protes	1=Bench	1=marrie	0.0	2=no		2=farmer	1=farmer	1200	7	1	1	1	1	0	0	0	0	1	1	1	0	0	0	1	1	1	1	1	1	0	0	0	1	1	0	0	1	1
349	1.0	1	3165	3=debrew	3	2=rural	8	89.84	2	35	3=protes	1=Bench	1=marrie	2=primar	2=no		2=farmer	1=farmer	500	5	0	0	1	1	0	0	0	0	1	0	0	0	1	0	0	1	0	0	0	0	0	0	0	1	0	0	0	0	0
361		1	1025	1=mizan	1	1=urban	8	120.86	1	56	3=protes	6=other	1=marrie	4=second	1=yes	3=primar	2=farmer	7=other	5000	5	1	1	1	1	0	1	0	0	1	0	0	0	0	0	0	1	1	1	0	1	1	0	1	1	1	1	0	0	1
362		1	1025	1=mizan	1	1=urban	8	120.86	1	56	3=protes	6=other	1=marrie	4=second	1=yes	3=primar	2=farmer	7=other	5000	5	1	1	1	1	0	1	0	0	1	0	0	0	0	0	0	1	1	1	0	1	1	0	1	1	1	1	0	0	1
367		1	1206	1=mizan	1	1=urban	8	54.21	1	40	3=protes	1=Bench	3=divorc	0.0	1=yes	2=primar	1=Housew	7=other	600	4	0	0	1	1	0	0	0	0	1	1	0	0	1	1	0	1	1	0	1	0	0	0	0	1	1	0	0	1	1
370	8c339aa9	1	2118	2=sheko	2	1=urban	8	109.8	2	41	2=muslim	6=other	3=divorc	3=primar	3=don't		3=mercha		1500	5	1	1	1	1	0	0	0	0	0	1	0	0	1	1	0	1	1	0	1	1	1	0	0	1	1	0	1	1	1
396	963a0c16	1	2036	2=sheko	2	1=urban	8	36.33	2	28	3=protes	5=Keffa	1=marrie	2=primar	1=yes	2=primar	2=farmer	1=farmer	430	4	0	1	1	1	0	0	0	0	1	1	0	1	1	1	0	1	1	0	1	1	1	0	0	1	1	0	1	0	0
404	99363e5e	1	2025	2=sheko	2	2=rural	8	66.58	2	42	3=protes	3=Sheko	1=marrie	0.0	2=no		2=farmer	1=farmer	300	6	0	1	1	1	0	0	0	0	1	1	0	0	0	1	0	1	0	0	0	0	0	0	0	1	1	0	1	0	0
405	1.0	1	3069	3=debrew	3	1=urban	10	266.93	2	41	3=protes	1=Bench	1=marrie	0.0	2=no		1=Housew	1=farmer	500	6	0	1	1	1	0	0	0	0	0	0	0	0	1	1	0	1	0	0	0	0	0	0	0	1	0	0	0	0	1
411	9bd47cec	1	2040	2=sheko	2	1=urban	8	182.45	2	35	3=protes	5=Keffa	1=marrie	3=primar	1=yes	3=primar	1=Housew	2=mercha	800	5	0	1	1	1	0	0	0	0	1	1	0	1	1	1	1	0	1	0	1	1	1	0	0	1	1	0	1	1	1
431		1	1069	1=mizan	1	1=urban	8	8.33	1	41	1=orthod	2=Amhara	1=marrie	0.0	1=yes	2=primar	1=Housew	2=mercha	5000	6	1	1	1	1	0	0	0	0	1	1	0	0	0	0	0	1	1	0	0	1	1	0	0	0	0	0	0	0	0
461	a6d5a4d6	1	2023	2=sheko	2	2=rural	8	51.7	2	38	1=orthod	4=Tigre	1=marrie	3=primar	1=yes	3=primar	1=Housew	1=farmer	470	5	0	1	1	1	0	0	0	0	1	1	0	1	1	1	0	1	0	0	1	0	0	0	0	1	1	0	1	0	0
467		1	1051	1=mizan	1	1=urban	8	154	1	41	2=muslim	6=other	1=marrie	4=second	1=yes	4=second	3=mercha	3=gov't	3000	7	1	0	0	0	0	0	0	0	0	0	0	0	0	1	0	1	1	1	1	1	1	1	1	1	1	1	1	1	1
507	1.0	1	3073	3=debrew	3	1=urban	7	268.12	2	40	1=orthod	2=Amhara	1=marrie	2=primar	1=yes	4=second	3=mercha	5=privat	1500	3	0	0	0	0	0	0	0	0	0	0	0	0	0	0	0	0	0	0	0	0	0	0	0	0	0	0	0	0	0
518		1	1186	1=mizan	1	1=urban	8	107.9	1	43	3=protes	1=Bench	1=marrie	3=primar	1=yes	4=second	1=Housew	1=farmer	2500	9	0	0	1	1	0	0	0	0	1	1	0	1	1	1	0	0	1	0	1	0	0	0	0	1	1	0	0	1	0
526	1.0	1	3009	3=debrew	3	2=rural	8	19.47	2	44	3=protes	1=Bench	1=marrie	0.0	1=yes	2=primar	2=farmer	1=farmer	1000	9	0	1	1	1	0	0	0	0	1	1	0	0	1	0	0	0	0	0	0	0	1	0	0	1	1	0	0	0	0
534		1	1191	1=mizan	1	1=urban	7	321	1	38	3=protes	1=Bench	1=marrie	0.0	1=yes	3=primar	4=govern	7=other	600	4	0	0	1	0	0	0	0	0	1	1	0	1	0	1	0	0	1	0	1	0	1	0	0	1	1	0	0	0	0
544	1.0	1	3196	3=debrew	3	2=rural	8	73.39	2	43	3=protes	1=Bench	1=marrie	2=primar	1=yes	1=nonfor	2=farmer	1=farmer	1200	3	0	0	1	0	0	0	0	0	1	1	1	0	0	0	0	0	0	1	0	1	0	0	1	1	0	0	0	1	1
549		1	1114	1=mizan	1	1=urban	12	208.22	1	36	2=muslim	6=other	1=marrie	1=nonfor	1=yes	4=second	1=Housew	5=privat	3000	3	0	0	0	0	0	0	0	0	0	0	0	0	0	0	0	0	1	1	0	0	1	1	0	0	0	0	0	0	1
553	c7d85b16	1	2075	2=sheko	2	1=urban	8	44	2	42	3=protes	1=Bench	1=marrie	0.0	2=no		2=farmer	1=farmer	430	5	0	1	1	1	0	0	0	0	1	0	0	1	1	1	0	0	1	0	1	0	0	0	0	1	1	0	1	0	0
558	1.0	1	3023	3=debrew	3	1=urban	8	72.83	2	42	2=muslim	2=Amhara	1=marrie	4=second	1=yes	3=primar	3=mercha	2=mercha	2500	4	0	1	1	1	0	0	0	0	0	1	0	0	1	1	1	1	1	0	0	1	1	0	1	1	1	0	0	0	1
562		1	1010	1=mizan	1	1=urban	8	115	1	52	1=orthod	2=Amhara	1=marrie	5=higher	1=yes	5=higher	4=govern	3=gov't	7000	4	1	1	1	1	0	0	0	0	0	0	0	0	0	0	0	1	1	1	1	1	1	1	1	1	1	1	1	1	1
570	cfc97cfc	1	2149	2=sheko	2	1=urban	8	117.6	2	35	1=orthod	1=Bench	1=marrie	3=primar	1=yes	3=primar	1=Housew	2=mercha	2000	4	1	1	1	1	0	0	0	0	1	0	0	0	0	0	0	1	1	0	0	0	1	0	0	1	1	0	0	0	0
596		1	1128	1=mizan	1	1=urban	8	51.7	1	41	1=orthod	5=Keffa	5=separa	4=second	1=yes		4=govern	1=farmer	800	8	0	0	0	0	0	0	0	0	0	0	0	0	0	0	0	0	1	0	0	1	1	0	0	0	0	0	0	0	0
608	dc074c92	1	2100	2=sheko	2	1=urban	8	32	2	36	2=muslim	2=Amhara	1=marrie	3=primar	1=yes	3=primar	3=mercha	2=mercha	1200	5	1	1	1	1	0	0	0	0	0	0	0	0	0	1	0	1	1	0	1	1	1	0	1	1	0	0	0	1	1
616	ddf31be3	1	2042	2=sheko	2	1=urban	8	103.3	2	36	3=protes	1=Bench	1=marrie	3=primar	1=yes	3=primar	1=Housew	2=mercha	600	5	0	1	1	1	0	0	0	0	1	1	0	1	1	1	1	0	1	0	1	1	1	1	0	0	1	1	0	1	1
642		1	1151	1=mizan	1	1=urban	8	211	1	38	1=orthod	5=Keffa	3=divorc	0.0	3=don't		7=labour	5=privat	800	3	0	1	0	0	0	0	0	0	0	0	0	0	0	1	0	0	1	0	0	1	0	0	0	0	0	0	0	0	0
645	1.0	1	3061	3=debrew	3	1=urban	8	104.04	2	41	3=protes	1=Bench	1=marrie	0.0	1=yes	1=nonfor	2=farmer	1=farmer	500	7	0	1	1	1	0	0	0	0	0	1	0	0	0	1	0	1	0	1	0	0	0	0	0	1	0	0	0	0	1
646	f2db25fe	1	2173	2=sheko	2	1=urban	8	127.86	2	41	3=protes	1=Bench	1=marrie	3=primar	1=yes	3=primar	2=farmer	1=farmer	540	5	0	1	1	1	0	0	0	0	1	1	0	0	1	1	0	1	0	0	1	0	1	0	0	1	1	0	1	0	0
647		1	1026	1=mizan	1	1=urban	8	12.86	1	36	2=muslim	2=Amhara	1=marrie	5=higher	1=yes	5=higher	4=govern	3=gov't	2500	5	1	1	1	1	0	0	0	0	0	0	0	0	0	0	0	1	1	0	0	1	0	0	1	1	1	1	0	0	1
652	1.0	1	3007	3=debrew	3	2=rural	8	139.35	2	47	3=protes	1=Bench	1=marrie	0.0	1=yes	3=primar	2=farmer	1=farmer	2000	7	0	0	1	1	0	0	0	0	1	1	1	0	1	1	0	1	0	0	0	0	1	0	0	1	0	0	0	0	0
681		1	1031	1=mizan	1	1=urban	8	63.4	1	43	3=protes	5=Keffa	1=marrie	5=higher	1=yes	4=second	4=govern	3=gov't	6000	4	0	1	0	1	0	0	0	0	0	0	0	0	0	0	0	1	1	0	0	1	1	0	0	1	1	0	0	0	1
685		1	1056	1=mizan	1	1=urban	8	129.61	1	40	1=orthod	6=other	1=marrie	5=higher	1=yes	4=second	4=govern	5=privat	5000	5	0	1	1	1	0	0	0	0	0	0	0	0	0	0	0	1	1	0	0	1	1	0	0	1	1	1	0	1	1
700		1	1082	1=mizan	1	1=urban	8	103.3	1	41	2=muslim	5=Keffa	1=marrie	2=primar	2=no		6=privat	7=other	2500	4	0	1	1	1	0	0	0	0	0	0	0	0	0	0	0	1	1	0	0	0	1	0	0	1	1	0	0	0	0
701		1	1113	1=mizan	1	1=urban	9	241.66	1	39	1=orthod	6=other	1=marrie	5=higher	1=yes	4=second	7=labour	7=other	2000	4	1	1	1	0	0	0	0	0	0	0	0	0	0	0	0	0	1	0	0	0	0	0	0	0	0	0	0	0	0
728	1.0	1	3182	3=debrew	3	2=rural	8	19.47	2	41	4=other	5=Keffa	4=widowe	2=primar	3=don't		2=farmer		1000	8	0	1	1	1	0	0	0	0	0	1	0	0	1	1	0	0	1	1	1	0	1	1	0	1	1	0	0	0	0
761	1.0	1	3194	3=debrew	3	2=rural	7	321	2	43	3=protes	1=Bench	1=marrie	0.0	2=no		2=farmer	1=farmer	900	5	0	1	1	1	0	0	0	0	0	1	1	0	0	0	1	1	0	0	1	0	0	0	0	1	1	0	0	0	1
30	0b3b4e55	1	2136	2=sheko	2	1=urban	9	79.47	2	41	1=orthod	2=Amhara	1=marrie	2=primar	2=no	1=nonfor	2=farmer	2=mercha	550	9	1	1	1	1	0	0	0	0	0	1	0	0	1	1	0	1	1	0	1	1	1	0	1	1	1	0	1	1	1
57	141923a8	1	2103	2=sheko	2	1=urban	9	33.44	2	41	1=orthod	2=Amhara	3=divorc	5=higher	3=don't		4=govern		1000	5	1	1	1	1	0	0	0	0	0	0	0	0	0	0	0	1	1	1	1	1	1	0	0	1	1	0	0	0	1
60		1	1072	1=mizan	1	1=urban	9	42.6	1	41	3=protes	1=Bench	1=marrie	4=second	1=yes	3=primar	1=Housew	5=privat	2000	4	1	1	1	1	0	0	0	0	0	0	0	0	0	0	0	1	1	1	1	1	1	0	1	1	1	0	0	0	0
70	16edc1f6	1	2152	2=sheko	2	1=urban	9	162.39	2	35	3=protes	2=Amhara	1=marrie	4=second	1=yes	2=primar	2=farmer	2=mercha	450	4	0	1	1	1	0	0	0	0	1	0	0	0	1	1	0	1	0	0	1	0	0	0	0	1	1	0	0	0	0
79		1	1042	1=mizan	1	1=urban	9	255.89	1	41	1=orthod	5=Keffa	1=marrie	3=primar	1=yes	2=primar	1=Housew	6=labour	800	5	0	0	0	0	0	0	0	0	0	0	0	0	0	1	0	1	1	1	0	1	1	0	0	1	1	0	0	0	0
101	2d95081a	1	2037	2=sheko	2	1=urban	9	136.2	2	41	3=protes	1=Bench	1=marrie	2=primar	1=yes	2=primar	1=Housew	2=mercha	700	5	0	1	1	1	0	0	0	0	1	1	0	0	1	1	1	1	1	0	1	1	1	0	0	1	1	0	1	1	0
112		1	1081	1=mizan	1	1=urban	10	32.14	1	28	2=muslim	5=Keffa	2=single	1=nonfor	1=yes	3=primar	6=privat	7=other	2300	5	1	1	1	1	0	0	0	0	0	0	0	0	0	0	0	1	1	0	1	1	1	0	0	1	1	0	0	1	1
129	1.0	1	3011	3=debrew	3	1=urban	9	104.3	2	22	2=muslim	6=other	1=marrie	3=primar	1=yes	4=second	3=mercha	5=privat	2000	6	0	1	1	1	0	0	0	0	0	0	0	0	0	1	0	1	1	0	1	1	1	0	0	1	1	0	0	1	1
153	44cef993	1	2086	2=sheko	2	1=urban	9	51.71	2	38	1=orthod	5=Keffa	1=marrie	2=primar	1=yes	2=primar	1=Housew	2=mercha	450	5	0	0	0	0	0	0	0	0	0	0	0	0	0	0	0	0	0	0	1	0	1	0	0	1	0	0	0	0	0
162		1	1213	1=mizan	1	1=urban	9	41.56	1	40	3=protes	5=Keffa	1=marrie	0.0	1=yes	3=primar	1=Housew	1=farmer	2000	8	0	0	1	1	0	0	0	0	1	1	0	1	0	1	0	1	1	0	0	0	1	0	0	1	0	0	0	0	0
175	1.0	1	3228	3=debrew	3	2=rural	9	72.5	2	35	3=protes	1=Bench	1=marrie	0.0	2=no		2=farmer	1=farmer	500	6	0	0	1	1	0	0	0	0	1	1	1	1	0	0	1	1	1	1	1	0	1	0	0	1	1	0	0	0	0
177		1	1136	1=mizan	1	1=urban	9	57.32	1	37	1=orthod	2=Amhara	1=marrie	3=primar	1=yes	5=higher	4=govern	3=gov't	300	4	1	0	0	0	0	0	0	0	0	0	0	0	0	0	0	1	1	1	1	1	1	0	0	0	0	0	0	1	1
178		1	1188	1=mizan	1	1=urban	9	119.9	1	41	3=protes	5=Keffa	1=marrie	0.0	3=don't	1=nonfor	3=mercha	1=farmer	450	4	0	0	1	0	0	0	0	0	1	1	0	1	1	1	0	1	1	0	1	0	1	0	0	1	0	0	0	0	1
194		1	1045	1=mizan	1	1=urban	9	150.3	1	39	2=muslim	2=Amhara	1=marrie	3=primar	1=yes	2=primar	3=mercha	7=other	500	4	0	1	1	1	0	0	0	0	0	0	0	0	0	1	0	1	1	1	0	1	1	1	1	1	1	0	0	1	1
200		1	1099	1=mizan	1	1=urban	9	336	1	39	2=muslim	2=Amhara	1=marrie	2=primar	1=yes	3=primar	1=Housew	7=other	1000	5	0	1	1	1	0	0	0	0	0	0	0	0	0	0	0	0	1	0	1	1	0	0	0	1	1	0	0	0	1
203	1.0	1	3238	3=debrew	3	2=rural	9	146.3	2	37	3=protes	1=Bench	1=marrie	0.0	1=yes	1=nonfor	2=farmer	1=farmer	600	3	1	1	1	1	1	0	0	0	1	1	1	0	0	1	0	1	0	0	1	0	0	0	0	1	1	0	0	0	0
230	1.0	1	3030	3=debrew	3	1=urban	9	152	2	41	2=muslim	4=Tigre	1=marrie	3=primar	1=yes	4=second	1=Housew	2=mercha	1200	5	0	1	1	1	0	0	0	0	0	0	0	0	1	0	0	0	1	0	0	1	1	0	1	1	1	1	1	1	1
232	66cbd771	1	2117	2=sheko	2	1=urban	10	19.3	2	41	2=muslim	2=Amhara	1=marrie	2=primar	1=yes	2=primar	1=Housew	2=mercha	350	3	1	1	1	1	0	0	0	0	0	1	0	0	1	1	0	1	0	1	1	1	1	0	1	1	1	0	1	1	1
255	1.0	1	3155	3=debrew	3	2=rural	9	118	2	36	3=protes	1=Bench	1=marrie	2=primar	1=yes	1=nonfor	2=farmer	1=farmer	500	4	0	1	1	1	0	0	0	0	1	1	0	0	0	0	0	1	0	1	0	0	0	0	0	1	1	0	0	0	0
279	1.0	1	3123	3=debrew	3	2=rural	9	36.6	2	42	3=protes	1=Bench	1=marrie	0.0	2=no		2=farmer	1=farmer	300	6	0	1	1	1	0	0	0	0	1	1	0	0	0	0	0	1	0	0	0	0	0	0	0	1	0	0	0	0	0
286	1.0	1	3178	3=debrew	3	2=rural	9	184.3	2	36	3=protes	1=Bench	1=marrie	2=primar	1=yes	3=primar	2=farmer	1=farmer	1000	6	1	1	1	1	0	0	1	0	1	1	1	0	0	0	1	1	1	1	1	0	1	0	0	1	1	0	0	0	0
302		1	1184	1=mizan	1	1=urban	9	152.49	1	40	3=protes	1=Bench	1=marrie	0.0	1=yes	5=higher	1=Housew	3=gov't	1300	5	0	0	1	1	0	0	0	0	1	1	0	0	0	0	0	1	1	0	0	0	0	0	0	0	0	0	0	0	0
308		1	1144	1=mizan	1	1=urban	9	41.8	1	38	2=muslim	6=other	1=marrie	0.0	1=yes	2=primar	3=mercha	5=privat	1600	6	1	1	1	1	0	0	0	0	0	0	0	0	0	0	0	1	1	0	1	1	1	0	0	1	1	0	0	1	1
340	1.0	1	3111	3=debrew	3	2=rural	9	22	2	41	3=protes	1=Bench	1=marrie	0.0	2=no		8=other	7=other	700	5	0	0	1	1	0	0	0	0	1	1	0	0	1	0	0	1	0	0	0	0	0	0	0	0	0	0	0	0	0
343		1	1143	1=mizan	1	1=urban	9	21	1	37	1=orthod	1=Bench	1=marrie	2=primar	1=yes	2=primar	1=Housew	1=farmer	800	6	0	0	1	0	0	0	0	0	1	0	0	1	1	0	0	1	0	1	0	1	1	0	0	1	0	0	0	1	0
344		1	1148	1=mizan	1	1=urban	9	39.9	1	38	3=protes	1=Bench	1=marrie	0.0	1=yes	3=primar	1=Housew	2=mercha	1000	4	0	1	1	1	1	0	0	0	0	1	0	0	0	1	0	1	1	0	1	0	1	1	0	1	1	1	0	0	1
373	1.0	1	2196	2=sheko	2	2=rural	9	97.99	2	44	3=protes	3=Sheko	1=marrie	0.0	2=no		2=farmer	1=farmer	470	6	0	1	1	1	0	0	0	0	1	1	0	1	1	1	0	0	0	0	1	0	1	0	0	1	1	0	1	0	0
383		1	1111	1=mizan	1	1=urban	9	25.7	1	22	1=orthod	5=Keffa	1=marrie	0.0	1=yes	3=primar	1=Housew	5=privat	500	3	0	1	1	1	0	0	0	0	0	0	0	0	0	0	0	0	1	0	0	1	0	0	0	1	1	0	0	1	1
394		1	1121	1=mizan	1	1=urban	9	185.62	1	36	1=orthod	2=Amhara	1=marrie	3=primar	1=yes	4=second	2=farmer	1=farmer	1500	4	1	1	1	1	0	0	0	0	0	0	0	0	0	0	0	1	1	0	1	1	1	0	0	1	1	0	0	0	0
400		1	1100	1=mizan	1	1=urban	9	125.99	1	42	1=orthod	2=Amhara	1=marrie	0.0	1=yes	3=primar	3=mercha	2=mercha	3000	5	1	1	1	1	1	0	0	0	0	1	1	1	1	1	0	1	1	0	1	1	1	1	1	1	1	1	1	1	1
402	982c57de	1	2081	2=sheko	2	1=urban	9	93.1	2	35	1=orthod	5=Keffa	1=marrie	2=primar	1=yes	3=primar	1=Housew	2=mercha	700	4	0	1	1	1	0	0	0	0	0	0	0	0	0	1	0	1	1	0	1	0	1	0	0	1	1	0	0	0	0
409		1	1016	1=mizan	1	1=urban	9	28.36	1	41	1=orthod	6=other	1=marrie	5=higher	1=yes	5=higher	4=govern	3=gov't	2300	5	1	1	1	1	0	0	0	0	1	0	0	0	0	1	0	1	1	1	1	1	0	1	1	1	1	1	0	1	1
426	9e69a882	1	2070	2=sheko	2	1=urban	9	4.12	2	41	3=protes	5=Keffa	1=marrie	0.0	2=no		1=Housew	1=farmer	490	5	0	1	1	1	0	0	0	0	1	1	0	0	1	1	0	0	1	0	0	0	0	0	0	1	1	0	1	0	0
437	1.0	1	3120	3=debrew	3	2=rural	9	245.01	2	40	1=orthod	1=Bench	1=marrie	1=nonfor	1=yes	1=nonfor	2=farmer	1=farmer	500	7	0	0	1	0	0	0	0	0	1	0	0	1	1	1	0	0	0	0	1	0	0	0	0	1	0	0	0	0	0
441	a2110c48	1	2156	2=sheko	2	1=urban	9	79	2	36	3=protes	3=Sheko	1=marrie	0.0	2=no		2=farmer	2=mercha	450	7	1	1	1	1	0	0	0	0	1	0	0	1	1	1	0	1	1	0	1	0	0	0	0	1	1	0	0	0	0
484	aadf43bd	1	2176	2=sheko	2	1=urban	9	73.97	2	32	3=protes	5=Keffa	3=divorc	3=primar	1=yes	3=primar	6=privat		500	5	0	1	1	1	0	0	0	0	0	0	0	0	0	1	0	1	1	0	1	0	1	0	0	1	1	0	0	0	0
489	aaf6166b	1	2028	2=sheko	2	2=rural	9	4.93	2	35	3=protes	3=Sheko	1=marrie	0.0	2=no		2=farmer	1=farmer	2500	4	0	1	1	1	0	0	0	0	1	1	0	1	1	1	0	0	0	0	1	0	0	0	0	1	1	0	1	0	0
498	1.0	1	3106	3=debrew	3	2=rural	9	5.36	2	44	1=orthod	1=Bench	1=marrie	2=primar	1=yes	2=primar	2=farmer	1=farmer	1400	5	0	0	1	1	0	0	0	0	1	1	1	1	1	1	0	0	0	0	0	0	0	0	0	1	0	0	1	0	0
538		1	1204	1=mizan	1	1=urban	9	61.93	1	38	3=protes	2=Amhara	1=marrie	0.0	3=don't		7=labour	1=farmer	1500	5	1	1	1	1	1	0	0	0	0	1	1	1	1	1	0	1	1	0	0	0	1	0	0	1	1	0	0	1	0
583	1.0	1	3210	3=debrew	3	2=rural	9	87.82	2	37	3=protes	5=Keffa	1=marrie	0.0	2=no		2=farmer	1=farmer	1950	9	0	1	1	1	0	0	0	0	0	1	1	0	0	0	0	0	0	0	0	0	1	0	0	1	0	0	1	0	0
591		1	1145	1=mizan	1	1=urban	9	51.9	1	39	2=muslim	2=Amhara	1=marrie	3=primar	1=yes	4=second	1=Housew	2=mercha	2000	5	1	1	1	1	0	0	0	0	0	0	0	0	1	1	0	1	1	0	1	1	1	0	0	1	1	1	0	1	0
593	1.0	1	3093	3=debrew	3	2=rural	9	4.65	2	42	3=protes	1=Bench	1=marrie	0.0	1=yes	3=primar	2=farmer	5=privat	500	5	0	1	1	1	0	0	0	0	1	0	0	0	0	1	0	1	0	0	0	0	1	0	0	0	1	1	0	0	0
595	1.0	1	3220	3=debrew	3	2=rural	9	31.4	2	38	3=protes	1=Bench	1=marrie	0.0	2=no		2=farmer	1=farmer	1450	9	0	1	1	1	0	0	0	0	1	1	0	0	1	1	0	1	0	1	1	0	0	0	0	1	1	0	1	0	1
601	d96be286	1	2144	2=sheko	2	1=urban	9	123.16	2	37	3=protes	1=Bench	2=single	2=primar	2=no		1=Housew		1500	5	0	1	1	1	0	0	0	0	1	1	1	1	1	1	1	0	0	0	1	0	1	0	0	1	1	0	0	0	0
605	db364942	1	2095	2=sheko	2	2=rural	9	66.58	2	40	1=orthod	4=Tigre	2=single	0.0	2=no		3=mercha		500	4	1	1	1	1	0	1	0	1	1	1	0	0	1	1	0	0	1	1	1	1	1	1	1	1	1	1	1	1	1
610		1	1192	1=mizan	1	1=urban	9	222	1	37	3=protes	1=Bench	1=marrie	3=primar	1=yes	5=higher	4=govern	3=gov't	1500	6	0	0	1	0	0	0	0	0	1	0	0	0	0	1	0	0	1	0	1	0	1	0	0	1	0	0	0	1	0
620	1.0	1	3185	3=debrew	3	2=rural	9	11.25	2	35	3=protes	1=Bench	1=marrie	4=second	2=no		2=farmer	1=farmer	450	5	0	1	1	1	0	0	0	0	1	1	0	0	1	1	0	1	0	0	1	0	0	0	0	1	1	0	0	1	1
623		1	1006	1=mizan	1	1=urban	9	18.96	1	39	1=orthod	6=other	1=marrie	4=second	1=yes	5=higher	3=mercha	3=gov't	2000	6	1	1	1	1	0	0	0	1	0	0	0	0	0	1	0	1	1	0	0	1	1	0	1	1	1	1	0	1	1
626	e64f22b9	1	2035	2=sheko	2	1=urban	9	269.29	2	41	3=protes	5=Keffa	1=marrie	2=primar	1=yes	2=primar	1=Housew	1=farmer	480	4	0	1	1	1	0	0	0	0	1	0	0	0	1	1	0	1	1	0	1	1	1	0	0	1	1	0	1	1	1
641	1.0	1	3146	3=debrew	3	2=rural	9	101.1	2	43	1=orthod	1=Bench	1=marrie	0.0	2=no		2=farmer	1=farmer	1400	5	0	0	1	1	0	0	0	0	1	1	1	0	0	0	0	0	0	0	0	0	0	0	0	1	1	0	1	0	1
655	1.0	1	3260	3=debrew	3	2=rural	9	35.66	2	41	3=protes	1=Bench	1=marrie	1=nonfor	1=yes	2=primar	3=mercha	2=mercha	1000	3	0	0	1	1	0	0	0	0	1	1	1	0	0	0	0	1	0	0	1	0	1	0	0	1	1	0	1	1	1
663	fc09e444	1	2189	2=sheko	2	2=rural	9	20.14	2	41	3=protes	3=Sheko	1=marrie	0.0	2=no		2=farmer	1=farmer	350	4	0	1	1	1	0	0	0	0	1	0	0	0	1	1	0	0	0	0	0	0	0	0	0	1	1	0	1	0	0
666	1.0	1	3144	3=debrew	3	2=rural	9	104.92	2	35	3=protes	1=Bench	1=marrie	0.0	2=no		2=farmer	1=farmer	1600	7	0	0	1	0	0	0	0	0	1	0	0	0	1	0	0	0	0	0	0	1	0	0	1	1	0	0	0	0	0
671		1	1129	1=mizan	1	1=urban	9	300.4	1	42	3=protes	5=Keffa	1=marrie	0.0	1=yes	3=primar	1=Housew	5=privat	2000	3	1	1	1	1	0	0	1	0	0	0	1	0	0	0	0	1	1	0	0	0	1	0	0	1	1	0	0	1	1
707		1	1124	1=mizan	1	1=urban	10	4.39	1	42	1=orthod	2=Amhara	1=marrie	0.0	2=no		1=Housew	7=other	800	7	0	0	0	0	0	0	0	0	0	0	0	0	0	0	0	0	0	0	0	0	0	0	0	0	0	0	0	0	0
716	1.0	1	3085	3=debrew	3	1=urban	9	198.73	2	41	2=muslim	2=Amhara	1=marrie	3=primar	1=yes	2=primar	3=mercha	2=mercha	700	3	0	1	1	1	0	0	0	0	0	1	0	0	1	0	0	1	1	0	0	1	1	0	0	1	1	0	0	0	1
723	1.0	1	3161	3=debrew	3	2=rural	10	4.89	2	39	3=protes	1=Bench	1=marrie	2=primar	2=no		2=farmer	1=farmer	800	5	0	1	1	1	0	0	0	0	1	1	0	0	1	1	1	1	0	0	0	0	0	0	0	1	0	0	0	0	0
736	1.0	1	3046	3=debrew	3	1=urban	9	190.11	2	42	2=muslim	2=Amhara	1=marrie	3=primar	1=yes	3=primar	1=Housew	2=mercha	2100	4	0	1	1	1	0	0	0	0	0	0	0	0	0	0	0	1	1	1	1	1	1	1	1	1	1	1	1	1	1
739	1.0	1	3098	3=debrew	3	1=urban	9	93.6	2	41	3=protes	1=Bench	1=marrie	1=nonfor	2=no		2=farmer	1=farmer	1700	5	1	1	1	1	0	0	0	0	1	1	0	0	0	0	0	1	1	0	0	1	1	0	0	1	1	0	0	0	1
755	1.0	1	3107	3=debrew	3	2=rural	9	105.26	2	35	3=protes	1=Bench	1=marrie	0.0	1=yes	2=primar	2=farmer	1=farmer	500	9	0	1	1	1	0	0	0	0	1	1	0	0	1	1	0	1	0	0	0	0	0	0	0	0	0	0	0	0	0
759	1.0	1	3209	3=debrew	3	2=rural	9	68.4	2	37	3=protes	1=Bench	1=marrie	0.0	2=no		2=farmer	1=farmer	750	9	0	1	1	1	0	0	0	0	1	1	0	1	0	1	0	1	0	0	0	0	0	0	0	1	0	0	0	0	0
11		1	1210	1=mizan	1	1=urban	10	47.6	1	40	3=protes	5=Keffa	1=marrie	3=primar	1=yes	4=second	4=govern	3=gov't	1000	4	0	0	1	1	0	0	0	0	1	0	1	1	0	1	0	0	1	0	1	1	1	0	0	1	1	0	0	0	1
36	100b607c	1	2021	2=sheko	2	2=rural	10	73.97	2	37	3=protes	3=Sheko	1=marrie	0.0	2=no		2=farmer	1=farmer	300	5	0	1	1	1	0	0	0	0	1	1	0	0	0	1	0	1	0	0	0	0	0	0	1	0	1	0	1	0	0
37		1	1127	1=mizan	1	1=urban	10	45.31	1	43	2=muslim	2=Amhara	4=widowe	0.0	3=don't		3=mercha	7=other	1000	3	0	1	1	1	1	0	0	0	1	0	0	0	0	0	0	1	1	0	0	1	1	0	0	1	1	0	0	1	1
47		1	1157	1=mizan	1	1=urban	10	103.4	1	38	3=protes	1=Bench	1=marrie	3=primar	1=yes	3=primar	1=Housew	1=farmer	2000	6	0	0	1	1	0	0	0	0	0	1	0	1	0	1	0	1	1	0	0	0	1	0	0	1	1	0	0	0	0
52		1	1173	1=mizan	1	1=urban	10	140.2	1	44	3=protes	1=Bench	1=marrie	0.0	2=no		1=Housew	1=farmer	400	4	0	0	0	0	0	0	0	0	0	1	0	0	1	0	0	0	1	0	0	0	0	0	0	0	0	0	0	0	0
64		1	1167	1=mizan	1	1=urban	10	47.67	1	38	3=protes	1=Bench	1=marrie	2=primar	1=yes	4=second	1=Housew	5=privat	1500	6	0	1	1	1	0	0	0	0	1	1	0	1	1	1	1	1	1	0	0	1	1	0	0	1	1	0	0	1	1
65	161160a8	1	2186	2=sheko	2	2=rural	10	102.9	2	38	3=protes	3=Sheko	1=marrie	0.0	2=no		2=farmer	1=farmer	360	5	0	1	1	1	0	0	0	0	1	0	0	0	1	1	0	0	0	0	0	0	0	0	0	1	1	0	1	0	0
71	187fc101	1	2165	2=sheko	2	1=urban	9	253	2	35	1=orthod	3=Sheko	1=marrie	4=second	1=yes	4=second	4=govern	5=privat	1500	5	1	1	1	1	0	0	0	0	1	1	0	1	1	1	1	1	0	0	1	0	0	0	0	1	1	0	1	0	0
118		1	1011	1=mizan	1	1=urban	10	212.42	1	43	3=protes	6=other	1=marrie	4=second	1=yes	5=higher	4=govern	3=gov't	9000	3	1	1	1	1	0	0	0	1	0	0	0	0	0	1	0	1	1	1	1	1	1	1	1	1	1	0	0	1	1
119	1.0	1	3099	3=debrew	3	1=urban	10	63.72	2	41	3=protes	1=Bench	1=marrie	0.0	1=yes	4=second	1=Housew	2=mercha	300	5	0	1	1	1	0	0	0	0	1	1	1	1	1	1	0	1	1	1	1	0	1	0	0	1	1	0	0	1	1
138	3ad344d3	1	2088	2=sheko	2	1=urban	10	91.65	2	36	1=orthod	1=Bench	1=marrie	2=primar	1=yes	2=primar	2=farmer	2=mercha	500	4	0	0	1	0	0	0	0	0	0	0	0	0	0	0	0	0	0	0	1	0	1	0	0	1	0	0	0	0	0
151	1.0	1	3122	3=debrew	3	2=rural	11	420	2	36	3=protes	1=Bench	1=marrie	0.0	2=no		2=farmer	1=farmer	1600	7	0	0	1	0	0	0	0	0	1	1	1	0	1	1	1	0	0	0	1	0	1	0	0	1	1	0	1	1	1
152	3.708348	1	1065	1=mizan	1	1=urban	10	6.4	1	37	2=muslim	6=other	5=separa	2=primar	1=yes	1=nonfor	3=mercha	7=other	3000	4	0	1	1	0	0	0	0	0	0	0	0	0	0	1	0	1	1	1	0	1	1	1	0	1	1	0	0	0	0
156	1.0	1	3083	3=debrew	3	2=rural	10	75.66	2	35	3=protes	1=Bench	1=marrie	2=primar	2=no		2=farmer	1=farmer	550	8	0	1	1	1	0	0	0	0	1	1	0	0	1	1	1	1	0	0	1	0	0	0	0	1	1	0	0	1	1
161	4ab11917	1	2066	2=sheko	2	1=urban	10	108.75	2	36	1=orthod	5=Keffa	1=marrie	2=primar	1=yes	2=primar	1=Housew	2=mercha	700	6	0	1	1	1	0	0	0	0	1	1	0	1	1	1	0	1	1	0	1	1	1	0	0	1	1	0	1	1	1
183	57e092dc	1	2145	2=sheko	2	1=urban	10	66.58	2	42	1=orthod	3=Sheko	2=single	2=primar	1=yes	2=primar	3=mercha	2=mercha	890	5	0	0	1	1	0	0	0	0	1	1	1	1	1	1	1	0	0	0	1	0	1	0	0	1	1	0	1	0	0
202	1.0	1	3238	3=debrew	3	2=rural	10	100.8	2	36	3=protes	1=Bench	1=marrie	0.0	1=yes	1=nonfor	2=farmer	1=farmer	600	3	1	1	1	1	1	0	0	0	1	1	1	0	0	1	0	1	0	0	1	0	0	0	0	1	1	0	0	0	0
216		1	1009	1=mizan	1	1=urban	11	326.78	1	47	3=protes	5=Keffa	1=marrie	5=higher	1=yes	4=second	4=govern	2=mercha	5000	5	1	1	1	1	0	0	0	0	0	0	0	0	0	0	0	1	1	1	1	1	1	1	1	1	1	1	0	1	1
218	1.0	1	3150	3=debrew	3	2=rural	10	222	2	36	3=protes	1=Bench	1=marrie	2=primar	1=yes	2=primar	2=farmer	1=farmer	1900	8	1	0	1	1	0	0	0	0	1	1	1	0	0	0	0	1	0	0	0	1	0	1	0	0	1	1	1	1	1
277	7409048d	1	2045	2=sheko	2	1=urban	10	58.9	2	38	3=protes	3=Sheko	1=marrie	0.0	2=no		2=farmer	1=farmer	480	5	0	1	1	1	0	0	0	0	1	1	0	1	1	1	1	0	1	0	1	0	1	0	0	1	1	0	1	1	0
283	1.0	1	3154	3=debrew	3	2=rural	9	343.98	2	43	3=protes	1=Bench	1=marrie	2=primar	1=yes	2=primar	2=farmer	1=farmer	600	4	0	0	1	1	0	0	0	0	1	1	1	0	0	0	0	0	0	0	0	0	1	0	0	1	1	0	0	0	0
309	1.0	1	3198	3=debrew	3	2=rural	10	133.29	2	42	3=protes	3=Sheko	1=marrie	0.0	2=no		2=farmer	1=farmer	1600	5	0	1	1	1	0	0	0	0	0	1	0	0	1	0	0	1	0	0	1	0	0	0	0	1	1	0	0	1	1
314	1.0	1	3256	3=debrew	3	2=rural	9	6.89	2	42	3=protes	1=Bench	1=marrie	3=primar	1=yes	3=primar	3=mercha	5=privat	2100	3	1	1	1	1	0	0	0	0	1	1	1	0	0	0	0	1	0	0	1	0	1	0	0	1	1	0	0	1	1
318	1.0	1	3078	3=debrew	3	2=rural	10	135	2	43	3=protes	1=Bench	1=marrie	0.0	2=no		1=Housew	1=farmer	1400	6	0	0	1	1	0	0	0	0	1	1	1	0	0	1	1	0	0	1	1	0	1	0	1	0	0	1	1	1	1
342		1	1143	1=mizan	1	1=urban	10	20.14	1	37	1=orthod	1=Bench	1=marrie	2=primar	1=yes	2=primar	1=Housew	1=farmer	800	6	0	0	1	0	0	0	0	0	1	0	0	1	1	0	0	1	0	1	0	1	1	0	0	1	0	0	0	1	0
353		1	1002	1=mizan	2	1=urban	10	151	1	37	1=orthod	6=other	1=marrie	4=second	1=yes	5=higher	1=Housew	3=gov't	5000	4	1	1	1	1	0	0	0	0	0	0	0	0	0	0	0	1	1	1	0	1	1	1	0	1	1	1	0	1	0
375	1.0	1	3047	3=debrew	3	1=urban	10	120.6	2	35	3=protes	1=Bench	1=marrie	0.0	1=yes	3=primar	2=farmer	2=mercha	1000	7	0	1	1	1	0	0	0	0	0	1	0	0	1	1	0	1	1	0	1	0	1	0	0	1	1	0	0	1	0
392	958cc3d2	1	2017	2=sheko	2	2=rural	10	115.62	2	39	3=protes	5=Keffa	1=marrie	2=primar	1=yes	2=primar	2=farmer	1=farmer	470	6	0	1	1	1	0	0	0	0	1	1	0	1	1	1	0	1	0	0	1	0	1	0	0	1	1	0	1	0	0
399	980e0eae	1	2127	2=sheko	2	1=urban	10	24.98	2	35	1=orthod	5=Keffa	2=single	2=primar	1=yes	2=primar	3=mercha	2=mercha	850	5	0	1	1	1	0	0	0	0	0	1	0	1	1	1	1	0	0	0	0	1	0	0	1	1	0	0	1	1	1
443	1.0	1	3094	3=debrew	3	1=urban	10	29.4	2	44	3=protes	1=Bench	1=marrie	0.0	1=yes	2=primar	2=farmer	1=farmer	1900	7	1	1	1	1	0	0	0	0	1	1	0	0	0	1	0	1	1	1	0	0	0	0	0	1	1	0	1	0	0
452	a3a61b47	1	2032	2=sheko	2	1=urban	10	10.24	2	39	3=protes	5=Keffa	1=marrie	2=primar	1=yes	2=primar	1=Housew	1=farmer	460	4	0	1	1	1	0	0	0	0	1	1	0	1	1	1	0	0	1	0	1	1	1	0	0	1	1	0	1	1	0
453	a3a61b47	1	2032	2=sheko	2	1=urban	8	45.31	2	39	3=protes	5=Keffa	1=marrie	2=primar	1=yes	2=primar	1=Housew	1=farmer	460	4	0	1	1	1	0	0	0	0	1	1	0	1	1	1	0	0	1	0	1	1	1	0	0	1	1	0	1	1	0
465	a79bf537	1	2183	2=sheko	2	2=rural	8	24.78	2	39	3=protes	3=Sheko	1=marrie	2=primar	1=yes	3=primar	1=Housew	1=farmer	460	4	0	1	1	1	0	0	0	0	1	1	0	0	1	1	0	0	1	0	0	0	0	0	0	1	1	0	1	0	0
466	a79bf537	1	2183	2=sheko	2	2=rural	10	102.3	2	39	3=protes	3=Sheko	1=marrie	2=primar	1=yes	3=primar	1=Housew	1=farmer	460	4	0	1	1	1	0	0	0	0	1	1	0	0	1	1	0	0	1	0	0	0	0	0	0	1	1	0	1	0	0
478		1	1117	1=mizan	1	1=urban	10	176	1	44	1=orthod	2=Amhara	1=marrie	0.0	1=yes	3=primar	2=farmer	5=privat	2000	5	0	0	0	0	0	0	0	0	0	0	0	0	0	0	0	0	0	0	0	0	0	0	0	0	0	0	0	0	0
499		1	1101	1=mizan	1	1=urban	10	194.21	1	40	1=orthod	2=Amhara	1=marrie	3=primar	1=yes	4=second	6=privat	5=privat	3000	4	1	1	1	1	1	0	0	0	0	0	0	0	0	0	0	1	1	1	1	1	1	0	0	1	1	1	0	1	1
500	ae8ee85f	1	2119	2=sheko	2	1=urban	10	36.9	2	47	1=orthod	2=Amhara	2=single	2=primar	1=yes	3=primar	3=mercha	3=gov't	1000	5	1	1	1	1	0	0	0	0	0	1	0	0	1	1	0	1	1	0	1	1	1	0	1	1	1	0	1	1	1
509	1.0	1	3166	3=debrew	3	2=rural	11	341.84	2	38	3=protes	1=Bench	1=marrie	0.0	2=no		2=farmer	1=farmer	1700	3	1	1	1	1	0	0	0	0	1	1	1	0	0	0	0	1	0	0	0	0	1	1	0	1	1	0	0	0	0
515	b57dafe2	1	2160	2=sheko	2	1=urban	10	87.82	2	35	3=protes	3=Sheko	1=marrie	3=primar	1=yes	3=primar	3=mercha	2=mercha	550	5	0	0	1	1	0	0	0	0	0	0	0	0	1	1	0	1	1	1	1	0	0	0	0	1	1	0	1	0	0
535	c0c14dab	1	2155	2=sheko	2	1=urban	10	67.26	2	35	1=orthod	5=Keffa	1=marrie	0.0	2=no		3=mercha	2=mercha	450	5	0	1	1	1	0	0	0	0	1	0	0	1	1	1	0	1	1	0	1	0	1	0	0	1	1	0	0	0	0
546	1.0	1	3014	3=debrew	3	2=rural	10	254	2	36	3=protes	1=Bench	1=marrie	2=primar	1=yes	2=primar	2=farmer	1=farmer	300	4	0	1	1	1	0	0	0	0	1	1	0	1	0	0	0	1	0	1	0	0	0	0	0	1	1	0	0	0	0
556	1.0	1	3012	3=debrew	3	2=rural	10	32.55	2	41	2=muslim	2=Amhara	1=marrie	2=primar	1=yes	3=primar	3=mercha	2=mercha	1500	3	1	1	1	1	0	0	0	0	0	0	0	1	1	1	0	1	1	1	1	0	1	0	0	1	1	0	0	0	0
557		1	1140	1=mizan	1	1=urban	10	89	1	36	1=orthod	5=Keffa	1=marrie	2=primar	1=yes	4=second	3=mercha	5=privat	2300	7	0	1	1	1	0	0	0	0	1	1	0	0	1	1	0	1	1	0	1	1	1	0	0	1	1	0	0	1	0
575	d12a6c8d	1	2172	2=sheko	2	1=urban	10	4.79	2	38	3=protes	3=Sheko	1=marrie	0.0	2=no		2=farmer	1=farmer	470	5	0	1	1	1	0	0	0	0	1	0	0	0	1	1	0	0	0	0	1	0	0	0	0	1	0	0	1	0	0
592		1	1145	1=mizan	1	1=urban	10	51.7	1	39	2=muslim	2=Amhara	1=marrie	3=primar	1=yes	4=second	1=Housew	2=mercha	2000	5	1	1	1	1	0	0	0	0	0	0	0	0	1	1	0	1	1	0	1	1	1	0	0	1	1	1	0	1	0
603	1.0	1	3059	3=debrew	3	1=urban	10	295.3	2	35	1=orthod	4=Tigre	1=marrie	1=nonfor	1=yes	1=nonfor	1=Housew	1=farmer	1500	7	0	1	1	1	0	0	0	0	1	0	1	0	1	1	1	1	0	0	1	1	0	0	1	1	0	0	0	1	1
613	1.0	1	3051	3=debrew	3	1=urban	10	331.27	2	40	1=orthod	2=Amhara	1=marrie	1=nonfor	1=yes	3=primar	3=mercha	2=mercha	800	4	0	1	1	1	0	0	0	0	0	0	0	0	1	1	0	1	1	1	0	1	1	0	1	1	1	0	0	1	1
625		1	1027	1=mizan	1	1=urban	10	55.1	1	45	1=orthod	5=Keffa	1=marrie	5=higher	1=yes	4=second	4=govern	3=gov't	2000	4	1	1	1	1	0	0	0	0	0	0	0	0	0	0	0	1	1	1	0	1	1	0	1	1	1	1	1	1	1
632	1.0	1	3218	3=debrew	3	2=rural	10	89.67	2	43	3=protes	1=Bench	1=marrie	0.0	1=yes	3=primar	2=farmer	2=mercha	2750	7	0	1	1	1	0	0	0	0	0	1	0	0	1	1	0	0	1	1	1	0	1	0	0	1	1	0	1	1	1
680	1.0	1	3079	3=debrew	3	1=urban	9	230.64	2	41	3=protes	1=Bench	1=marrie	0.0	1=yes	3=primar	2=farmer	2=mercha	1500	6	0	1	1	1	0	0	0	0	0	1	1	0	0	1	0	1	0	0	1	0	1	0	0	1	1	0	0	1	0
692	1.0	1	3175	3=debrew	3	2=rural	10	216	2	35	3=protes	1=Bench	1=marrie	4=second	2=no		2=farmer	1=farmer	600	5	0	1	1	1	0	0	0	0	1	1	0	0	1	1	0	1	0	0	0	0	0	0	0	1	0	0	0	0	0
694		1	1162	1=mizan	1	1=urban	11	328.59	1	41	3=protes	1=Bench	1=marrie	4=second	1=yes	3=primar	1=Housew	1=farmer	600	6	0	1	0	0	0	0	0	0	0	1	1	1	0	1	0	0	1	0	1	0	1	0	0	0	0	0	0	0	0
696	1.0	1	3075	3=debrew	3	1=urban	10	72.58	2	43	3=protes	1=Bench	1=marrie	2=primar	1=yes	3=primar	3=mercha	2=mercha	1000	6	0	1	1	1	0	0	0	0	0	1	0	0	0	1	0	1	1	0	1	0	1	0	0	1	0	0	0	1	1
703	1.0	1	3045	3=debrew	3	1=urban	10	66.58	2	28	1=orthod	2=Amhara	1=marrie	3=primar	1=yes	3=primar	3=mercha	1=farmer	1000	3	0	1	1	1	0	0	0	0	0	0	0	0	0	1	0	1	1	0	1	1	1	0	0	1	1	0	0	1	0
708	1.0	1	3171	3=debrew	3	2=rural	10	22.69	2	35	3=protes	1=Bench	1=marrie	3=primar	2=no		2=farmer	1=farmer	650	6	0	1	1	1	0	0	0	0	1	0	0	0	0	1	0	1	0	0	0	0	0	0	0	1	1	0	0	1	1
730	1.0	1	3095	3=debrew	3	1=urban	10	67.26	2	41	3=protes	1=Bench	1=marrie	0.0	3=don't		2=farmer	1=farmer	500	5	0	1	1	1	0	0	0	0	1	1	0	0	1	1	1	1	0	0	1	0	0	0	0	1	0	0	0	1	0
6		1	1181	1=mizan	1	1=urban	11	232.57	1	40	3=protes	1=Bench	1=marrie	0.0	1=yes	3=primar	3=mercha	7=other	2300	6	0	0	1	0	0	0	0	0	0	1	1	0	1	1	0	0	1	0	0	0	0	0	0	1	0	0	0	0	0
21	09ec59d0	1	2123	2=sheko	2	1=urban	10	4.67	2	41	3=protes	3=Sheko	1=marrie	0.0	2=no		7=labour	6=labour	800	5	0	0	1	1	0	0	1	0	1	1	1	1	1	1	1	0	0	0	1	0	0	0	0	1	0	0	1	0	0
24	1.0	1	2198	2=sheko	2	2=rural	11	117.6	2	45	1=orthod	5=Keffa	1=marrie	0.0	2=no		2=farmer	1=farmer	600	5	0	1	1	1	0	0	0	0	1	1	0	1	1	1	1	1	0	0	1	0	1	0	0	1	1	0	1	0	0
34	1.0	1	3119	3=debrew	3	2=rural	11	72.5	2	41	3=protes	1=Bench	1=marrie	0.0	2=no		2=farmer	1=farmer	2500	5	0	0	1	1	0	0	0	0	1	0	0	0	1	0	0	1	0	0	0	0	0	0	0	1	0	0	0	1	1
41	1.0	1	3130	3=debrew	3	2=rural	11	93.6	2	36	3=protes	1=Bench	1=marrie	0.0	1=yes	2=primar	2=farmer	1=farmer	2000	9	0	1	1	1	0	0	0	0	0	1	0	0	1	0	1	0	0	1	0	0	1	1	0	0	1	0	1	0	0
44	1.0	1	3202	3=debrew	3	2=rural	11	86.79	2	41	3=protes	1=Bench	1=marrie	0.0	2=no		2=farmer	1=farmer	1100	4	0	1	1	1	0	0	1	0	0	1	1	0	0	1	0	0	0	1	1	0	1	0	0	1	1	0	0	0	0
54	1341fdd1	1	2030	2=sheko	2	2=rural	11	213	2	35	3=protes	3=Sheko	1=marrie	0.0	2=no		2=farmer	1=farmer	430	5	0	1	1	1	0	0	0	0	1	1	0	0	1	1	0	0	0	0	1	0	0	0	0	1	1	0	1	0	0
67	1.0	1	2194	2=sheko	2	2=rural	11	4.71	2	42	3=protes	5=Keffa	1=marrie	2=primar	1=yes	2=primar	1=Housew	1=farmer	450	5	0	1	1	1	0	0	0	0	1	1	0	1	1	1	0	1	0	0	1	0	1	0	0	1	1	0	1	0	0
72	1.0	1	3141	3=debrew	3	2=rural	11	40.83	2	41	3=protes	1=Bench	1=marrie	4=second	1=yes	4=second	2=farmer	1=farmer	400	7	0	1	1	1	0	0	0	0	1	1	0	0	0	1	0	1	0	0	0	0	0	0	0	1	0	0	0	1	1
109	2.476592	1	1	1=mizan	1	1=urban	11	75.64	1	26	1=orthod	6=other	1=marrie	4=second	1=yes	4=second	1=Housew	5=privat	1600	4	1	1	1	1	0	0	0	0	0	0	0	0	0	0	0	1	1	1	0	1	1	1	0	1	1	0	0	0	0
115	1.0	1	3096	3=debrew	3	2=rural	11	72.58	2	35	3=protes	1=Bench	4=widowe	2=primar	3=don't		2=farmer		1000	5	0	1	1	1	0	0	0	0	1	1	1	0	1	1	0	0	1	0	0	0	0	0	0	1	1	0	0	0	0
125		1	1126	1=mizan	1	1=urban	11	58.9	1	37	1=orthod	5=Keffa	5=separa	0.0	2=no		1=Housew	4=privat	500	4	0	0	0	0	0	0	0	0	0	0	0	0	0	0	0	0	0	0	0	0	0	0	0	1	0	0	0	0	0
131	381dbac4	1	2161	2=sheko	2	1=urban	11	36.33	2	39	2=muslim	2=Amhara	1=marrie	4=second	1=yes	4=second	2=farmer	1=farmer	450	3	0	1	1	1	0	0	0	0	1	1	0	1	1	1	0	1	0	0	1	0	1	0	0	1	1	0	1	0	0
139	3cba0fac	1	2184	2=sheko	2	2=rural	11	23.36	2	37	3=protes	3=Sheko	1=marrie	0.0	2=no		2=farmer	1=farmer	430	6	0	1	1	1	0	0	0	0	1	1	0	1	0	1	1	0	0	0	0	0	0	0	0	1	1	0	1	0	0
141		1	1214	1=mizan	1	1=urban	11	58.9	1	42	3=protes	1=Bench	1=marrie	0.0	1=yes	2=primar	7=labour	2=mercha	800	6	0	0	1	0	0	0	0	0	0	1	0	1	1	1	1	0	1	0	1	0	1	0	0	1	0	0	0	0	1
157		1	1197	1=mizan	1	1=urban	11	39.74	1	44	3=protes	1=Bench	1=marrie	0.0	3=don't		1=Housew	1=farmer	700	6	0	0	1	1	0	0	0	0	1	0	0	0	1	0	0	1	1	0	1	1	1	0	0	1	0	0	0	0	1
170	1.0	1	3117	3=debrew	3	2=rural	11	72.58	2	42	3=protes	1=Bench	1=marrie	0.0	2=no		2=farmer	1=farmer	300	8	0	0	1	1	0	0	0	0	1	0	0	0	1	0	0	1	0	0	0	0	0	0	0	1	0	0	0	0	0
172	5207df4d	1	2033	2=sheko	2	1=urban	11	41.36	2	42	3=protes	3=Sheko	1=marrie	0.0	2=no		2=farmer	1=farmer	430	5	0	1	1	1	0	0	0	0	1	1	0	1	1	1	1	1	0	0	1	0	0	0	0	1	1	0	1	0	0
199	1.0	1	3089	3=debrew	3	1=urban	11	70.59	2	41	3=protes	2=Amhara	1=marrie	3=primar	1=yes	3=primar	4=govern	2=mercha	800	5	0	1	1	1	0	0	0	0	0	0	0	0	0	0	0	1	1	0	0	0	1	0	0	1	1	0	0	1	1
207	1.0	1	3148	3=debrew	3	2=rural	11	289.47	2	37	3=protes	1=Bench	1=marrie	2=primar	2=no		2=farmer	1=farmer	1700	7	0	0	1	0	0	0	0	0	1	1	1	0	0	0	0	0	0	0	1	0	1	0	0	1	1	0	0	1	0
214		1	1075	1=mizan	1	1=urban	11	196.42	1	41	3=protes	5=Keffa	1=marrie	3=primar	1=yes	3=primar	7=labour	7=other	1500	5	0	1	1	1	0	0	0	0	0	0	0	0	0	1	0	1	1	0	1	0	1	1	0	0	1	0	0	0	0
237	1.0	1	3254	3=debrew	3	2=rural	11	32.55	2	35	3=protes	1=Bench	1=marrie	2=primar	2=no		2=farmer	2=mercha	1500	6	0	0	1	1	0	0	0	0	1	1	1	0	0	0	0	0	0	0	1	0	0	0	0	1	0	0	0	0	0
247		1	1008	1=mizan	1	1=urban	11	256.79	1	41	1=orthod	2=Amhara	1=marrie	4=second	1=yes	5=higher	3=mercha	3=gov't	5000	7	1	1	1	1	0	1	0	0	0	0	0	0	0	0	0	1	1	0	0	1	1	0	0	1	1	1	0	0	1
248		1	1138	1=mizan	1	1=urban	11	185	1	47	2=muslim	2=Amhara	1=marrie	2=primar	2=no	1=nonfor	2=farmer	2=mercha	2300	3	0	1	1	1	0	0	0	1	0	0	0	0	0	1	0	1	1	0	1	1	1	0	0	1	0	1	0	1	0
251		1	1172	1=mizan	1	1=urban	11	103.87	1	38	3=protes	1=Bench	1=marrie	0.0	2=no		2=farmer	1=farmer	500	6	0	0	0	0	1	0	0	0	0	0	0	0	0	0	0	0	1	0	0	0	0	0	0	0	0	1	0	0	0
261	1.0	1	3010	3=debrew	3	1=urban	11	85.21	2	42	1=orthod	2=Amhara	1=marrie	4=second	1=yes	5=higher	4=govern	3=gov't	3000	4	1	1	1	1	0	0	0	0	0	0	0	0	1	1	0	1	1	1	1	1	1	0	0	1	1	0	0	1	1
265	1.0	1	3151	3=debrew	3	2=rural	11	70.59	2	41	3=protes	1=Bench	1=marrie	0.0	2=no		2=farmer	1=farmer	500	8	0	0	1	1	0	0	0	0	1	0	0	0	0	0	0	0	0	0	0	0	0	0	0	1	0	0	0	0	0
266	7349db69	1	2133	2=sheko	2	1=urban	11	9.36	2	40	1=orthod	2=Amhara	1=marrie	2=primar	1=yes	3=primar	1=Housew	2=mercha	1200	4	1	1	1	1	0	0	0	0	0	0	0	0	0	1	0	1	1	0	1	0	1	0	0	1	1	0	0	0	0
298	75cfc6b3	1	2122	2=sheko	2	1=urban	11	19.87	2	41	3=protes	3=Sheko	2=single	2=primar	2=no		3=mercha		1000	5	0	0	1	1	0	0	1	0	1	1	1	1	1	1	1	0	1	1	1	0	0	0	0	1	0	0	1	0	1
307	1.0	1	3071	3=debrew	3	1=urban	11	198.1	2	43	3=protes	5=Keffa	1=marrie	4=second	3=don't		3=mercha	1=farmer	1500	3	0	1	1	1	0	0	0	0	0	1	0	0	0	1	0	1	1	0	1	0	1	0	0	1	1	0	0	0	0
317	7a0a4a27	1	2153	2=sheko	2	1=urban	11	116.3	2	35	2=muslim	2=Amhara	1=marrie	0.0	1=yes	2=primar	1=Housew	2=mercha	390	5	1	1	1	1	0	0	0	0	0	0	0	0	0	0	0	1	1	0	1	1	1	0	0	1	1	0	0	0	1
327	81825665	1	2132	2=sheko	2	1=urban	11	22.36	2	37	1=orthod	2=Amhara	1=marrie	2=primar	1=yes	1=nonfor	2=farmer	7=other	450	8	1	1	1	1	0	0	0	0	0	1	0	0	1	1	0	1	1	0	1	1	1	0	1	1	1	0	1	1	1
333		1	1177	1=mizan	1	1=urban	11	23.01	1	41	2=muslim	2=Amhara	1=marrie	3=primar	1=yes	4=second	1=Housew	2=mercha	2000	5	1	1	1	1	0	0	0	1	0	0	0	0	0	1	0	1	1	1	0	1	1	0	1	1	1	1	0	1	1
346	88c1db97	1	2129	2=sheko	2	1=urban	11	4.37	2	36	3=protes	5=Keffa	1=marrie	3=primar	1=yes	3=primar	1=Housew	2=mercha	550	4	1	1	1	1	0	0	0	0	0	0	0	0	0	1	0	0	1	0	1	0	1	0	0	1	1	0	0	0	0
356		1	1119	1=mizan	1	1=urban	11	132.6	1	44	3=protes	6=other	1=marrie	0.0	1=yes	4=second	1=Housew	5=privat	2000	5	0	1	1	1	0	0	0	0	0	0	0	0	0	0	0	1	1	0	1	1	1	0	0	1	1	0	0	1	0
380	1.0	1	3066	3=debrew	3	2=rural	11	25.5	2	41	2=muslim	5=Keffa	1=marrie	3=primar	1=yes	3=primar	1=Housew	2=mercha	1500	5	1	1	1	1	0	0	0	0	0	0	1	1	1	1	0	0	1	1	1	1	1	0	0	1	1	0	1	1	1
403		1	1115	1=mizan	1	1=urban	11	173.44	1	41	2=muslim	2=Amhara	1=marrie	3=primar	1=yes	4=second	1=Housew	5=privat	1500	5	1	1	1	1	0	0	0	0	0	0	0	0	0	1	0	1	1	0	1	1	1	0	0	1	1	0	0	1	1
415	9e10a665	1	2051	2=sheko	2	1=urban	11	32.55	2	41	3=protes	3=Sheko	1=marrie	0.0	2=no		2=farmer	1=farmer	390	5	1	1	1	1	0	0	0	0	1	0	0	0	0	1	0	0	0	0	0	0	0	0	0	1	1	0	1	0	0
416	9e10a665	1	2051	2=sheko	2	1=urban	11	12.36	2	41	3=protes	3=Sheko	1=marrie	0.0	2=no		2=farmer	1=farmer	390	5	1	1	1	1	0	0	0	0	1	0	0	0	0	1	0	0	0	0	0	0	0	0	0	1	1	0	1	0	0
429	9e7b5c59	1	2121	2=sheko	2	1=urban	11	4.89	2	41	2=muslim	2=Amhara	2=single	2=primar	1=yes		3=mercha		1000	3	1	1	1	1	0	0	0	0	0	1	0	0	1	1	0	1	1	0	1	1	1	0	1	1	1	0	1	1	1
430	9e7b5c59	1	2121	2=sheko	2	1=urban	11	4.35	2	41	2=muslim	2=Amhara	2=single	2=primar	1=yes		3=mercha		1000	3	1	1	1	1	0	0	0	0	0	1	0	0	1	1	0	1	1	0	1	1	1	0	1	1	1	0	1	1	1
444		1	1135	1=mizan	1	1=urban	11	8.87	1	41	3=protes	2=Amhara	3=divorc	1=nonfor	3=don't		3=mercha	7=other	1000	3	0	1	1	1	0	0	0	0	0	0	0	0	0	0	0	1	1	0	0	1	1	0	0	1	1	0	0	1	0
446	a31d28eb	1	2077	2=sheko	2	1=urban	11	34.89	2	42	3=protes	5=Keffa	1=marrie	2=primar	1=yes	3=primar	1=Housew	1=farmer	490	4	0	1	1	1	0	0	0	0	1	0	0	1	1	1	0	1	1	0	1	0	1	0	0	1	1	0	1	1	0
454		1	1091	1=mizan	1	1=urban	11	221	1	41	2=muslim	2=Amhara	1=marrie	2=primar	2=no		8=other	2=mercha	2000	4	0	1	1	1	0	0	0	0	0	0	0	1	0	0	0	1	1	0	0	1	1	0	0	1	1	0	1	1	1
504	1.0	1	3027	3=debrew	3	1=urban	11	69.6	2	45	2=muslim	6=other	1=marrie	4=second	1=yes	4=second	1=Housew	2=mercha	3000	4	0	1	1	1	0	0	0	0	0	0	0	0	1	0	0	0	1	1	1	1	1	0	0	1	1	0	0	1	1
522		1	1028	1=mizan	1	1=urban	11	49.62	1	42	1=orthod	6=other	1=marrie	5=higher	1=yes	4=second	4=govern	2=mercha	9000	3	1	1	1	0	0	0	0	0	0	0	0	0	0	0	0	1	1	0	1	1	1	0	1	1	1	1	0	1	1
527	bd8614e7	1	2009	2=sheko	2	2=rural	11	96.3	2	40	3=protes	3=Sheko	1=marrie	0.0	1=yes	3=primar	2=farmer	1=farmer	480	6	0	1	1	1	0	0	0	0	1	0	0	1	1	1	0	1	0	0	0	0	0	0	0	0	0	0	1	0	0
528		1	1018	1=mizan	1	1=urban	11	33.32	1	39	1=orthod	1=Bench	1=marrie	5=higher	1=yes	5=higher	4=govern	3=gov't	4000	3	1	1	1	1	0	0	0	0	0	0	0	0	0	1	0	1	1	1	0	1	1	1	1	1	1	1	0	1	1
531		1	1205	1=mizan	1	1=urban	11	36.74	1	40	3=protes	1=Bench	1=marrie	3=primar	1=yes	3=primar	2=farmer	3=gov't	1500	7	0	0	1	1	0	0	0	0	1	1	0	1	0	0	0	1	1	0	1	1	1	0	0	1	1	0	0	0	0
590	d50bad70	1	2002	2=sheko	2	2=rural	11	23.6	2	35	1=orthod	5=Keffa	1=marrie	0.0	2=no		2=farmer	1=farmer	500	6	0	1	1	1	0	0	0	0	1	1	0	1	1	0	0	1	1	0	1	0	1	0	0	1	0	0	1	0	0
597	d50ff66d	1	2029	2=sheko	2	2=rural	11	278.47	2	39	3=protes	3=Sheko	1=marrie	0.0	2=no		2=farmer	1=farmer	450	6	0	1	1	1	0	0	0	0	1	1	1	0	1	1	0	1	0	0	1	0	0	0	0	1	1	0	1	0	0
606	db364942	1	2095	2=sheko	2	2=rural	11	66.58	2	47	1=orthod	4=Tigre	2=single	0.0	2=no		3=mercha		500	4	1	1	1	1	0	1	0	1	1	1	0	0	1	1	0	0	1	1	1	1	1	1	1	1	1	1	1	1	1
624	e638e85f	1	2105	2=sheko	2	1=urban	11	34.55	2	41	1=orthod	2=Amhara	1=marrie	1=nonfor	1=yes	3=primar	1=Housew	2=mercha	700	4	1	1	1	1	0	0	0	0	0	0	0	1	1	1	0	1	1	0	1	0	1	0	0	1	1	0	0	0	0
628	1.0	1	3110	3=debrew	3	2=rural	11	65.24	2	41	3=protes	1=Bench	1=marrie	3=primar	1=yes	2=primar	2=farmer	1=farmer	1400	7	0	0	1	1	0	0	0	0	1	1	1	1	1	0	0	0	0	0	1	0	0	0	0	1	0	0	0	0	0
640	1.0	1	3146	3=debrew	3	2=rural	11	21.47	2	42	1=orthod	1=Bench	1=marrie	0.0	2=no		2=farmer	1=farmer	1400	5	0	0	1	1	0	0	0	0	1	1	1	0	0	0	0	0	0	0	0	0	0	0	0	1	1	0	1	0	1
643	ecee2e81	1	2071	2=sheko	2	1=urban	11	4.79	2	45	1=orthod	4=Tigre	1=marrie	0.0	2=no		1=Housew	1=farmer	590	6	0	1	1	1	0	0	0	0	1	1	0	0	0	1	0	0	1	0	0	0	0	0	0	1	1	0	1	1	1
648	f7ccca50	1	2083	2=sheko	2	1=urban	11	6.34	2	43	1=orthod	2=Amhara	1=marrie	4=second	1=yes	3=primar	2=farmer	2=mercha	1000	3	1	1	1	1	0	0	0	0	0	0	0	0	0	0	0	1	1	0	1	1	1	0	0	1	1	0	0	1	0
654	fb4cf9ea	1	2187	2=sheko	2	2=rural	11	123.01	2	40	3=protes	3=Sheko	1=marrie	0.0	2=no		2=farmer	1=farmer	450	5	0	1	1	1	0	0	0	0	1	0	0	1	0	1	0	0	0	0	0	0	0	0	0	1	1	0	1	0	0
665		1	1074	1=mizan	1	1=urban	11	132.5	1	54	1=orthod	4=Tigre	1=marrie	5=higher	1=yes	5=higher	6=privat	5=privat	1000	6	1	1	1	1	0	1	1	1	1	1	1	1	1	1	1	1	1	1	1	1	1	1	1	1	1	1	0	1	1
668		1	1078	1=mizan	1	1=urban	11	20.14	1	56	1=orthod	5=Keffa	1=marrie	3=primar	1=yes	4=second	3=mercha	5=privat	2000	5	0	1	1	1	0	0	0	0	0	0	0	0	0	1	0	1	1	0	0	1	1	0	0	1	1	0	0	1	0
670	fdba3168	1	2139	2=sheko	2	1=urban	11	33.65	2	41	3=protes	3=Sheko	1=marrie	3=primar	1=yes	1=nonfor	3=mercha	2=mercha	750	5	0	0	0	0	0	0	0	0	0	1	0	1	1	1	1	0	0	0	0	0	0	0	0	0	0	0	0	0	0
674		1	1156	1=mizan	1	1=urban	11	247	1	40	1=orthod	2=Amhara	1=marrie	3=primar	2=no		6=privat	5=privat	1500	4	0	1	1	1	0	0	0	0	0	0	0	0	0	1	0	1	1	0	1	1	1	0	0	0	1	0	0	0	0
687	1.0	1	3032	3=debrew	3	2=rural	11	77.07	2	39	3=protes	1=Bench	1=marrie	0.0	1=yes	2=primar	2=farmer	1=farmer	1000	10	1	1	1	1	0	0	0	0	0	1	0	0	0	0	0	0	0	0	0	1	0	0	0	1	0	0	1	1	0
689		1	1089	1=mizan	1	1=urban	11	233.06	1	44	3=protes	2=Amhara	1=marrie	4=second	1=yes	5=higher	1=Housew	5=privat	2500	3	1	1	1	1	1	0	0	0	0	1	0	1	1	1	1	1	1	1	1	1	1	0	1	1	1	0	0	1	1
710		1	1132	1=mizan	1	1=urban	11	57.45	1	39	3=protes	5=Keffa	1=marrie	3=primar	1=yes	3=primar	1=Housew	5=privat	2000	4	1	0	1	1	0	0	0	0	1	0	0	0	0	1	0	1	1	0	0	1	1	0	0	1	1	0	0	1	0
714	1.0	1	3070	3=debrew	3	1=urban	11	54.21	2	36	1=orthod	2=Amhara	1=marrie	1=nonfor	1=yes	3=primar	3=mercha	2=mercha	2400	5	0	1	1	1	0	0	0	0	0	1	0	1	1	0	0	0	1	1	1	0	1	0	0	1	0	1	1	1	1
721		1	1150	1=mizan	1	1=urban	11	55.39	1	41	1=orthod	6=other	5=separa	4=second	1=yes	5=higher	6=privat	3=gov't	2300	5	0	1	0	0	0	0	0	0	0	0	0	0	0	1	0	0	0	0	0	0	0	0	0	1	1	0	0	0	0
732	1.0	1	3262	3=debrew	3	2=rural	11	116.73	2	41	3=protes	1=Bench	1=marrie	2=primar	1=yes	3=primar	3=mercha	2=mercha	1200	4	0	0	1	1	0	0	0	0	0	1	1	0	0	0	0	1	1	0	1	0	1	0	0	1	1	0	0	1	1
733	1.0	1	3208	3=debrew	3	2=rural	11	56.2	2	41	3=protes	1=Bench	1=marrie	0.0	2=no		2=farmer	1=farmer	1000	5	1	1	0	1	0	0	0	0	0	1	1	0	0	0	1	1	0	0	1	0	0	0	0	1	0	0	0	0	0
738	1.0	1	3206	3=debrew	3	2=rural	11	61.93	2	36	3=protes	1=Bench	1=marrie	2=primar	1=yes	4=second	2=farmer	1=farmer	800	6	0	0	1	0	0	0	0	0	0	1	1	0	0	0	0	0	0	1	0	0	0	0	0	1	1	0	1	0	0
741	1.0	1	3187	3=debrew	3	2=rural	11	92.56	2	35	3=protes	1=Bench	1=marrie	0.0	2=no		2=farmer	1=farmer	650	8	0	0	1	1	0	0	0	0	1	1	0	1	1	1	1	1	0	0	0	0	0	0	0	1	1	0	0	0	0
744	1.0	1	3199	3=debrew	3	2=rural	11	79.1	2	37	3=protes	1=Bench	1=marrie	3=primar	2=no	3=primar	2=farmer	1=farmer	750	6	0	1	1	1	0	0	0	0	1	1	0	0	1	0	1	0	0	0	0	0	0	0	0	1	1	0	0	1	1
745	1.0	1	3199	3=debrew	3	2=rural	11	201.1	2	37	3=protes	1=Bench	1=marrie	3=primar	2=no	3=primar	2=farmer	1=farmer	750	6	0	1	1	1	0	0	0	0	1	1	0	0	1	0	1	0	0	0	0	0	0	0	0	1	1	0	0	1	1
754	1.0	1	3107	3=debrew	3	2=rural	11	114.18	2	35	3=protes	1=Bench	1=marrie	0.0	1=yes	2=primar	2=farmer	1=farmer	500	9	0	1	1	1	0	0	0	0	1	1	0	0	1	1	0	1	0	0	0	0	0	0	0	0	0	0	0	0	0
760	1.0	1	3194	3=debrew	3	2=rural	11	420	2	42	3=protes	1=Bench	1=marrie	0.0	2=no		2=farmer	1=farmer	900	5	0	1	1	1	0	0	0	0	0	1	1	0	0	0	1	1	0	0	1	0	0	0	0	1	1	0	0	0	1
3		1	1120	1=mizan	1	1=urban	12	73.97	1	37	3=protes	2=Amhara	1=marrie	4=second	1=yes	3=primar	1=Housew	4=privat	2000	3	0	0	0	0	0	0	0	0	0	0	0	0	0	0	0	0	1	1	0	0	1	1	0	0	1	1	0	0	0
8	01952a5a	1	2092	2=sheko	2	1=urban	12	120.8	2	41	1=orthod	3=Sheko	1=marrie	0.0	2=no	1=nonfor	2=farmer	2=mercha	750	5	0	1	1	1	0	0	0	0	1	1	0	1	1	1	0	1	1	0	1	1	1	0	0	1	1	0	0	0	0
9	03b1b0cb	1	2168	2=sheko	2	1=urban	12	253	2	35	3=protes	3=Sheko	1=marrie	0.0	1=yes	4=second	2=farmer	1=farmer	600	5	0	1	1	1	0	0	0	0	1	1	0	1	1	1	0	1	0	0	1	0	1	0	0	1	1	0	1	0	0
27	1.0	1	3121	3=debrew	3	2=rural	12	66.58	2	35	3=protes	1=Bench	1=marrie	0.0	2=no		2=farmer	1=farmer	650	8	0	0	1	1	0	0	0	0	1	1	0	1	1	0	0	1	0	0	0	0	0	0	0	1	0	0	0	0	0
46	12d7019c	1	2062	2=sheko	2	1=urban	12	4.86	2	28	2=muslim	2=Amhara	1=marrie	0.0	2=no		2=farmer	1=farmer	370	4	0	1	1	1	0	0	0	0	1	0	0	1	1	1	0	0	1	0	0	0	0	0	0	0	1	0	0	0	0
59	1490c4f4	1	2010	2=sheko	2	2=rural	12	323.45	2	43	3=protes	3=Sheko	1=marrie	0.0	1=yes	2=primar	1=Housew	1=farmer	370	7	0	1	1	1	0	0	0	0	1	1	0	1	0	1	1	1	0	0	0	0	0	0	0	1	1	0	1	0	0
66	1.0	1	3240	3=debrew	3	2=rural	12	45.2	2	38	3=protes	1=Bench	1=marrie	2=primar	1=yes	3=primar	6=privat	1=farmer	750	3	1	0	1	1	0	1	1	0	1	1	1	0	0	0	0	1	1	1	1	0	1	0	0	1	0	0	1	0	0
80	1.0	1	3264	3=debrew	3	2=rural	12	11.11	2	37	3=protes	1=Bench	1=marrie	2=primar	1=yes	2=primar	3=mercha	2=mercha	2000	4	1	1	1	1	0	0	0	0	1	1	1	0	0	0	1	1	1	1	0	0	1	0	0	1	1	0	1	0	0
84		1	1070	1=mizan	1	1=urban	12	32.22	1	44	1=orthod	2=Amhara	1=marrie	2=primar	2=no	1=nonfor	3=mercha	7=other	300	2	0	0	0	0	0	0	0	0	0	0	0	0	0	0	0	0	0	0	0	0	0	0	0	0	0	0	0	0	0
95	1.0	1	3184	3=debrew	3	2=rural	12	8.87	2	37	1=orthod	1=Bench	1=marrie	1=nonfor	1=yes	2=primar	2=farmer	1=farmer	1600	5	0	0	1	0	0	0	0	0	1	1	0	0	0	1	1	1	0	0	1	0	1	0	0	1	0	0	0	0	1
99	1.0	1	3068	3=debrew	3	1=urban	12	6.19	2	41	1=orthod	2=Amhara	1=marrie	0.0	1=yes	3=primar	3=mercha	2=mercha	3000	3	1	1	1	1	0	0	0	0	0	0	0	0	0	1	0	1	1	1	1	0	1	0	0	1	1	0	1	1	1
111	2fea0757	1	2015	2=sheko	2	2=rural	12	98.1	2	40	1=orthod	5=Keffa	1=marrie	0.0	2=no		2=farmer	1=farmer	390	6	0	1	1	1	0	0	0	0	1	1	0	1	0	1	0	1	0	0	1	0	0	0	0	1	1	0	1	0	0
127		1	1196	1=mizan	1	1=urban	12	65.44	1	40	3=protes	5=Keffa	1=marrie	3=primar	1=yes	3=primar	2=farmer	1=farmer	1000	6	0	0	1	1	0	0	0	0	1	0	1	0	1	0	1	0	1	0	1	1	1	0	0	1	1	0	0	0	0
132	1.0	1	3143	3=debrew	3	2=rural	12	27.3	2	40	3=protes	1=Bench	1=marrie	1=nonfor	1=yes	1=nonfor	2=farmer	1=farmer	600	4	0	1	1	1	0	0	0	0	1	1	0	0	0	1	1	0	0	0	0	0	0	0	0	1	0	0	0	0	1
145	1.0	1	3200	3=debrew	3	2=rural	12	218.23	2	40	4=other	1=Bench	1=marrie	1=nonfor	1=yes	2=primar	3=mercha	2=mercha	2000	6	0	1	1	1	0	0	0	0	0	1	1	1	0	0	0	1	1	1	1	1	1	0	0	1	1	0	1	0	1
171	50898498	1	2068	2=sheko	2	2=rural	12	4.87	2	41	3=protes	1=Bench	1=marrie	0.0	2=no		2=farmer	1=farmer	550	6	0	1	1	1	0	0	0	0	1	1	0	1	1	1	1	1	1	0	0	1	1	0	0	1	1	0	1	0	0
179	555933dc	1	2082	2=sheko	2	1=urban	12	142.02	2	41	1=orthod	1=Bench	1=marrie	5=higher	1=yes	5=higher	4=govern	2=mercha	1500	3	0	1	1	1	0	0	0	0	0	0	0	0	0	0	0	1	1	0	0	1	1	0	0	1	1	0	0	0	1
181	1.0	1	3203	3=debrew	3	2=rural	12	9.96	2	37	3=protes	1=Bench	1=marrie	0.0	2=no		2=farmer	1=farmer	700	7	0	1	1	1	0	0	0	0	1	1	0	0	1	1	0	1	0	0	1	0	0	0	0	1	0	0	0	1	1
182		1	1076	1=mizan	1	1=urban	12	103.2	1	38	3=protes	1=Bench	1=marrie	4=second	1=yes	3=primar	4=govern	7=other	2000	4	0	1	1	1	0	0	0	0	0	1	1	1	1	0	0	1	1	1	0	1	1	1	0	1	1	0	0	1	1
204		1	1139	1=mizan	1	1=urban	12	22.36	1	41	3=protes	1=Bench	1=marrie	0.0	1=yes	3=primar	2=farmer	5=privat	2000	6	0	1	1	1	0	0	0	0	0	1	0	1	0	1	1	1	1	0	0	0	1	0	0	0	1	0	0	1	1
209	5bd9b8e9	1	2065	2=sheko	2	1=urban	12	36.6	2	35	3=protes	3=Sheko	1=marrie	0.0	2=no		2=farmer	1=farmer	450	6	0	1	1	1	0	0	0	0	1	1	0	0	1	1	0	0	1	0	0	0	0	0	0	1	1	0	1	0	0
233	1.0	1	3136	3=debrew	3	2=rural	12	65.2	2	40	3=protes	1=Bench	1=marrie	2=primar	1=yes	1=nonfor	2=farmer	1=farmer	1200	4	1	1	1	1	0	0	1	0	1	1	1	0	0	0	1	1	0	0	1	0	0	0	0	1	1	0	1	1	1
238		1	1142	1=mizan	1	1=urban	12	65.44	1	40	2=muslim	2=Amhara	1=marrie	2=primar	2=no	3=primar	3=mercha	2=mercha	3000	5	1	1	1	1	0	1	0	0	0	0	0	0	0	1	0	1	1	0	1	1	1	1	1	1	1	0	0	1	0
242	69ea5988	1	2143	2=sheko	2	1=urban	12	67.26	2	40	2=muslim	2=Amhara	2=single	2=primar	1=yes	4=second	3=mercha	3=gov't	850	5	1	1	1	0	1	0	0	0	0	0	0	0	0	0	0	0	1	1	0	1	1	1	1	1	0	0	1	0	0
257	6e762574	1	2006	2=sheko	2	2=rural	12	114.9	2	40	3=protes	2=Amhara	1=marrie	0.0	1=yes	2=primar	2=farmer	1=farmer	400	6	0	0	1	1	0	0	0	0	1	0	0	0	0	0	0	0	0	0	0	0	0	0	0	1	1	0	1	0	0
258		1	1107	1=mizan	1	1=urban	12	47.67	1	37	2=muslim	2=Amhara	1=marrie	4=second	1=yes	5=higher	1=Housew	3=gov't	2000	3	1	1	1	1	0	0	0	0	0	0	0	0	0	0	0	1	1	0	1	1	1	0	0	1	1	0	0	1	0
260	6ebbfa18	1	2112	2=sheko	2	1=urban	12	86.79	2	35	3=protes	3=Sheko	1=marrie	2=primar	2=no		1=Housew	3=gov't	1250	3	0	0	1	0	0	0	0	0	1	0	1	1	1	0	0	1	0	0	1	0	1	0	0	1	1	0	1	0	0
272	1.0	1	3108	3=debrew	3	1=urban	12	63.72	2	35	3=protes	1=Bench	1=marrie	1=nonfor	1=yes	1=nonfor	2=farmer	1=farmer	1000	5	0	0	1	1	0	0	0	0	1	1	1	0	1	1	0	1	1	1	1	0	0	0	0	1	0	0	1	0	0
278		1	1183	1=mizan	1	1=urban	12	112.31	1	42	3=protes	1=Bench	1=marrie	1=nonfor	1=yes	4=second	1=Housew	3=gov't	1000	8	0	0	1	1	1	0	0	0	1	1	0	0	0	1	0	1	0	1	0	1	1	0	0	0	0	0	0	0	0
281		1	1019	1=mizan	1	1=urban	12	115	1	41	2=muslim	2=Amhara	1=marrie	4=second	1=yes	4=second	1=Housew	2=mercha	2000	4	1	1	1	1	0	1	0	0	0	0	0	0	0	0	0	1	1	1	1	1	1	0	1	1	1	1	0	1	1
287	1.0	1	3178	3=debrew	3	2=rural	12	184.3	2	36	3=protes	1=Bench	1=marrie	2=primar	1=yes	3=primar	2=farmer	1=farmer	1000	6	1	1	1	1	0	0	1	0	1	1	1	0	0	0	1	1	1	1	1	0	1	0	0	1	1	0	0	0	0
297	1.0	1	3211	3=debrew	3	2=rural	12	117	2	38	3=protes	1=Bench	1=marrie	0.0	2=no		2=farmer	1=farmer	550	5	0	0	1	1	0	0	0	0	1	1	0	1	1	1	0	1	0	0	0	0	0	0	0	1	0	0	0	1	1
304	76494074	1	2111	2=sheko	2	1=urban	12	90.58	2	40	1=orthod	6=other	1=marrie	2=primar	1=yes	2=primar	1=Housew	1=farmer	965	4	0	0	0	0	0	0	0	0	1	1	0	0	1	1	0	1	0	0	1	0	1	0	0	1	1	0	1	0	0
311	1.0	1	3198	3=debrew	3	2=rural	12	133.29	2	44	3=protes	3=Sheko	1=marrie	0.0	2=no		2=farmer	1=farmer	1600	5	0	1	1	1	0	0	0	0	0	1	0	0	1	0	0	1	0	0	1	0	0	0	0	1	1	0	0	1	1
331	8358bdee	1	2106	2=sheko	2	1=urban	12	79.53	2	36	2=muslim	6=other	1=marrie	2=primar	1=yes	3=primar	2=farmer	2=mercha	1000	5	1	0	1	1	0	0	0	0	0	0	0	0	0	1	0	1	0	0	1	1	1	0	0	1	0	0	0	1	1
338	8825795d	1	2047	2=sheko	2	1=urban	12	24.35	2	43	3=protes	3=Sheko	1=marrie	0.0	2=no		2=farmer	1=farmer	430	5	0	1	1	1	0	0	0	0	1	0	0	1	1	1	0	1	1	0	0	0	0	0	0	1	1	0	1	0	0
339	1.0	1	3111	3=debrew	3	2=rural	12	20.14	2	42	3=protes	1=Bench	1=marrie	0.0	2=no		8=other	7=other	700	5	0	0	1	1	0	0	0	0	1	1	0	0	1	0	0	1	0	0	0	0	0	0	0	0	0	0	0	0	0
351	1.0	1	3127	3=debrew	3	2=rural	12	72.58	2	41	3=protes	1=Bench	1=marrie	0.0	2=no		2=farmer	1=farmer	2300	5	0	0	1	1	0	0	0	0	1	0	0	0	1	0	0	1	0	0	0	0	0	0	0	1	0	0	0	0	0
358	8b8fe809	1	32	2=sheko	2	1=urban	12	57.45	2	39	3=protes	3=Sheko	1=marrie	0.0	2=no		2=farmer	1=farmer	400	6	0	1	1	1	0	0	0	0	1	1	0	0	1	1	0	0	0	0	0	0	0	0	0	1	1	0	0	0	0
364	1.0	1	3204	3=debrew	3	2=rural	12	114	2	35	3=protes	1=Bench	1=marrie	1=nonfor	1=yes	2=primar	2=farmer	1=farmer	1600	8	0	0	1	0	0	0	0	0	0	1	1	0	0	0	0	0	0	0	1	0	0	0	0	0	0	0	1	0	0
381	1.0	1	3063	3=debrew	3	1=urban	12	259.75	2	41	1=orthod	2=Amhara	1=marrie	3=primar	1=yes	3=primar	3=mercha	1=farmer	800	3	0	1	1	1	0	0	0	0	1	1	0	0	1	0	0	1	1	0	0	0	1	0	0	1	1	0	0	0	1
395		1	1121	1=mizan	1	1=urban	12	185.62	1	37	1=orthod	2=Amhara	1=marrie	3=primar	1=yes	4=second	2=farmer	1=farmer	1500	4	1	1	1	1	0	0	0	0	0	0	0	0	0	0	0	1	1	0	1	1	1	0	0	1	1	0	0	0	0
412		1	1080	1=mizan	1	1=urban	12	12.77	1	43	1=orthod	6=other	1=marrie	5=higher	1=yes	5=higher	4=govern	3=gov't	3000	4	0	1	1	1	0	0	0	0	0	1	0	0	1	1	0	1	1	1	0	1	1	0	0	1	1	0	0	0	0
420	9e2fe033	1	2170	2=sheko	2	1=urban	12	252.98	2	40	3=protes	3=Sheko	1=marrie	2=primar	1=yes	4=second	2=farmer	1=farmer	4980	6	0	1	1	1	0	0	0	0	1	1	0	1	1	1	0	1	0	0	1	0	1	0	0	1	1	0	1	0	0
423		1	1194	1=mizan	1	1=urban	12	321.64	1	42	3=protes	1=Bench	1=marrie	3=primar	3=don't		2=farmer	1=farmer	1000	4	0	0	1	0	0	0	0	0	1	0	0	1	1	1	0	0	1	0	1	0	0	0	0	1	0	0	0	1	0
456	a435f1f7	1	2026	2=sheko	2	2=rural	12	72.83	2	35	3=protes	3=Sheko	1=marrie	0.0	2=no		2=farmer	1=farmer	350	6	0	1	1	1	0	0	0	0	1	1	0	1	1	1	0	0	0	0	0	0	0	0	0	1	1	0	1	0	0
457	a435f1f7	1	2026	2=sheko	2	2=rural	12	72.75	2	35	3=protes	3=Sheko	1=marrie	0.0	2=no		2=farmer	1=farmer	350	6	0	1	1	1	0	0	0	0	1	1	0	1	1	1	0	0	0	0	0	0	0	0	0	1	1	0	1	0	0
463		1	1057	1=mizan	1	1=urban	12	149.87	1	35	2=muslim	3=Sheko	1=marrie	0.0	1=yes	3=primar	6=privat	5=privat	1550	6	1	1	1	1	0	0	0	0	0	0	0	0	0	0	0	1	1	1	0	1	1	0	1	1	1	1	0	0	1
468	1.0	1	3234	3=debrew	3	2=rural	12	9.66	2	35	3=protes	1=Bench	1=marrie	0.0	1=yes	2=primar	2=farmer	1=farmer	900	4	0	0	1	1	0	0	0	0	1	1	1	0	0	0	0	1	1	1	1	0	0	0	0	1	0	0	0	1	0
480	1.0	1	3116	3=debrew	3	2=rural	12	335	2	41	3=protes	5=Keffa	5=separa	0.0	2=no		2=farmer	1=farmer	1400	4	0	0	1	1	0	0	0	0	0	1	0	0	0	1	0	0	0	0	1	0	1	0	0	1	0	0	0	0	0
481		1	1038	1=mizan	1	1=urban	12	124.89	1	45	1=orthod	5=Keffa	1=marrie	4=second	1=yes	3=primar	3=mercha	7=other	3000	7	1	1	0	1	0	0	0	0	0	0	0	0	0	1	0	1	1	0	0	1	1	0	0	1	1	0	0	0	1
490	ab1cd47e	1	2087	2=sheko	2	1=urban	12	163.2	2	35	1=orthod	1=Bench	1=marrie	0.0	1=yes	2=primar	1=Housew	2=mercha	860	6	0	0	0	0	0	0	0	0	0	0	0	0	0	0	0	0	0	0	0	0	0	0	0	0	0	0	0	0	0
496		1	1190	1=mizan	1	1=urban	12	124.36	1	39	3=protes	1=Bench	4=widowe	0.0	3=don't		1=Housew	7=other	600	6	1	1	1	1	0	0	0	0	0	1	0	0	0	0	0	1	1	0	0	1	1	0	0	1	0	0	0	0	1
529	bebd192a	1	2059	2=sheko	2	1=urban	12	103.5	2	36	3=protes	1=Bench	1=marrie	0.0	2=no		2=farmer	1=farmer	350	7	0	1	1	1	0	0	0	0	1	0	0	0	1	1	0	0	1	0	0	0	0	0	0	1	1	0	1	0	0
532	1.0	1	3272	3=debrew	3	2=rural	12	92.9	2	46	3=protes	1=Bench	1=marrie	0.0	2=no		2=farmer	1=farmer	1000	9	0	0	1	1	0	0	0	0	1	1	1	0	0	0	0	0	0	0	1	0	0	0	0	1	0	0	0	0	0
536	1.0	1	3118	3=debrew	3	2=rural	12	19.87	2	40	3=protes	1=Bench	1=marrie	0.0	2=no		2=farmer	1=farmer	1600	4	0	0	1	1	0	0	0	0	1	1	0	0	1	1	1	1	0	0	1	0	1	0	0	1	0	0	0	0	0
559	cefa4bbf	1	2069	2=sheko	2	1=urban	12	18.45	2	43	3=protes	3=Sheko	1=marrie	0.0	2=no		2=farmer	1=farmer	430	5	0	1	1	1	0	0	0	0	1	0	0	1	1	1	0	0	1	0	0	0	0	0	0	1	1	0	1	0	0
576	d12a6c8d	1	2172	2=sheko	2	1=urban	12	4.17	2	38	3=protes	3=Sheko	1=marrie	0.0	2=no		2=farmer	1=farmer	470	5	0	1	1	1	0	0	0	0	1	0	0	0	1	1	0	0	0	0	1	0	0	0	0	1	0	0	1	0	0
579	d1c82e84	1	2054	2=sheko	2	1=urban	12	20.14	2	41	1=orthod	2=Amhara	1=marrie	2=primar	1=yes	2=primar	3=mercha	2=mercha	700	5	1	1	1	1	0	0	0	0	1	1	0	1	1	1	0	1	1	0	1	1	1	0	0	1	1	0	1	1	1
586	d2967931	1	2110	2=sheko	2	1=urban	12	68.85	2	42	3=protes	3=Sheko	1=marrie	2=primar	1=yes	2=primar	1=Housew	1=farmer	800	6	0	0	0	0	0	0	0	0	1	0	0	1	0	1	0	1	0	0	1	0	1	0	0	0	0	0	1	0	0
599		1	1004	1=mizan	1	1=urban	12	152.94	1	40	1=orthod	2=Amhara	1=marrie	0.0	1=yes	4=second	6=privat	5=privat	5000	8	1	1	1	1	0	0	1	0	0	0	0	0	0	0	0	1	1	0	0	1	1	1	0	1	1	1	0	0	0
621	1.0	1	3043	3=debrew	3	1=urban	12	115.62	2	44	2=muslim	2=Amhara	1=marrie	3=primar	1=yes	4=second	3=mercha	2=mercha	1500	6	0	1	1	1	0	0	0	0	0	1	0	0	1	1	0	1	1	0	1	1	1	0	1	1	1	0	0	1	1
635	e90ed0ba	1	2027	2=sheko	2	2=rural	12	210	2	37	3=protes	3=Sheko	1=marrie	0.0	2=no		2=farmer	1=farmer	450	6	0	1	1	1	0	0	0	0	1	1	0	1	1	1	0	0	0	0	1	0	0	0	0	1	1	0	1	0	0
637		1	1118	1=mizan	1	1=urban	12	72.83	1	41	1=orthod	6=other	1=marrie	4=second	1=yes	3=primar	3=mercha	2=mercha	2000	3	1	1	1	1	0	0	0	0	0	0	0	0	0	0	0	1	1	0	1	1	1	1	1	1	1	1	0	1	1
661	1.0	1	3147	3=debrew	3	2=rural	12	73.97	2	36	3=protes	1=Bench	1=marrie	0.0	1=yes	3=primar	2=farmer	1=farmer	450	5	0	1	1	1	0	0	0	0	1	1	0	0	0	1	0	1	0	0	0	0	0	0	0	1	1	0	0	1	1
683		1	1146	1=mizan	1	1=urban	12	6.74	1	36	2=muslim	2=Amhara	1=marrie	0.0	1=yes	2=primar	1=Housew	2=mercha	1500	4	0	1	1	1	0	0	0	0	0	0	0	0	0	1	0	1	1	0	0	1	1	0	0	1	0	0	0	1	0
686	1.0	1	3102	3=debrew	3	1=urban	12	133.81	2	36	3=protes	1=Bench	1=marrie	0.0	2=no		2=farmer	1=farmer	1700	6	0	0	1	1	0	0	0	0	1	0	0	0	0	0	0	1	1	1	1	1	0	0	1	1	0	0	1	1	1
702	1.0	1	3039	3=debrew	3	1=urban	12	146	2	28	3=protes	2=Amhara	1=marrie	3=primar	1=yes	5=higher	4=govern	3=gov't	2000	3	0	1	1	1	0	0	0	0	0	0	0	0	0	0	0	0	1	0	0	1	1	0	0	1	1	0	0	1	1
709	1.0	1	3124	3=debrew	3	2=rural	12	177.39	2	51	3=protes	1=Bench	1=marrie	2=primar	1=yes	3=primar	2=farmer	1=farmer	2000	4	0	0	1	1	0	0	0	0	1	1	0	0	1	0	1	0	0	0	0	0	1	0	0	1	0	0	0	0	0
719	1.0	1	3168	3=debrew	3	2=rural	11	222	2	43	3=protes	1=Bench	1=marrie	0.0	2=no		2=farmer	1=farmer	1600	7	0	0	1	1	0	0	0	0	1	1	0	0	1	1	0	1	0	0	1	0	1	0	0	1	0	0	0	0	0
725	1.0	1	3083	3=debrew	3	1=urban	12	242.88	2	40	1=orthod	2=Amhara	1=marrie	3=primar	1=yes	3=primar	1=Housew	5=privat	800	4	0	1	1	1	0	0	0	0	0	0	0	0	0	0	0	1	1	0	0	1	1	0	0	1	1	0	0	1	1
762	1.0	1	3156	3=debrew	3	2=rural	12	45	2	43	1=orthod	2=Amhara	4=widowe	0.0	3=don't		3=mercha	2=mercha	700	3	0	1	1	1	0	0	0	0	0	0	0	1	1	0	0	0	0	0	1	0	1	0	0	1	1	0	1	1	1
[truncated: 94 more columns]
